# Supplementary material for: Can the results of quantum refinement be improved with a continuum-solvation model?
Source: Acta Crystallogr B Struct Sci Cryst Eng Mater. 2021 Nov 17;77(Pt 6):906–18. doi: 10.1107/S2052520621009574 (PMC8662944; doi:10.1107/S2052520621009574)
Supplement: Supplementary file 1 [file b-77-00906-sup1.tgz]

Archive with 72 entries (66 files):
- structures
- structures/3.5-ache
- structures/3.2-bidentate
- structures/3.1-v_nitrogenase
- structures/3.4-pmmo
- structures/3.3-homocitrate
- structures/3.3-homocitrate/h2_s_e80_qm.pdb
- structures/3.3-homocitrate/a1_l_e4_qm.pdb
- structures/3.3-homocitrate/a1_l_e80_qm.pdb
- structures/3.3-homocitrate/a1_s_e4_qm.pdb
- structures/3.3-homocitrate/a1_s_vac_qm.pdb
- structures/3.3-homocitrate/h2_l_vac_qm.pdb
- structures/3.3-homocitrate/a1_s_e80_qm.pdb
- structures/3.3-homocitrate/h2_s_e4_qm.pdb
- structures/3.3-homocitrate/h2_l_e80_qm.pdb
- structures/3.3-homocitrate/h2_s_vac_qm.pdb
- structures/3.3-homocitrate/h2_l_e4_qm.pdb
- structures/3.3-homocitrate/a1_l_vac_qm.pdb
- structures/3.4-pmmo/Cu2_e4_qm.pdb
- structures/3.4-pmmo/Cu2_e80_qm.pdb
- structures/3.4-pmmo/Cu1_vac_qm.pdb
- structures/3.4-pmmo/Cu1_e4_qm.pdb
- structures/3.4-pmmo/Cu2_vac_qm.pdb
- structures/3.4-pmmo/Cu1_e80_qm.pdb
- structures/3.1-v_nitrogenase/NH_s_e4_qm2.pdb
- structures/3.1-v_nitrogenase/NH_s_e4_qm1.pdb
- structures/3.1-v_nitrogenase/OH_l_e4_qm2.pdb
- structures/3.1-v_nitrogenase/OH_l_e4_qm1.pdb
- structures/3.1-v_nitrogenase/NH_l_e4_qm2.pdb
- structures/3.1-v_nitrogenase/NH_l_e4_qm1.pdb
- structures/3.1-v_nitrogenase/OH_l_vac_qm1.pdb
- structures/3.1-v_nitrogenase/OH_l_e80_qm1.pdb
- structures/3.1-v_nitrogenase/OH_s_vac_qm1.pdb
- structures/3.1-v_nitrogenase/OH_s_e80_qm1.pdb
- structures/3.1-v_nitrogenase/OH_s_e4_qm2.pdb
- structures/3.1-v_nitrogenase/OH_l_vac_qm2.pdb
- structures/3.1-v_nitrogenase/OH_l_e80_qm2.pdb
- structures/3.1-v_nitrogenase/OH_s_vac_qm2.pdb
- structures/3.1-v_nitrogenase/OH_s_e80_qm2.pdb
- structures/3.1-v_nitrogenase/OH_s_e4_qm1.pdb
- structures/3.1-v_nitrogenase/NH_s_vac_qm2.pdb
- structures/3.1-v_nitrogenase/NH_s_e80_qm2.pdb
- structures/3.1-v_nitrogenase/NH_l_vac_qm2.pdb
- structures/3.1-v_nitrogenase/NH_l_e80_qm2.pdb
- structures/3.1-v_nitrogenase/NH_s_vac_qm1.pdb
- structures/3.1-v_nitrogenase/NH_s_e80_qm1.pdb
- structures/3.1-v_nitrogenase/NH_l_vac_qm1.pdb
- structures/3.1-v_nitrogenase/NH_l_e80_qm1.pdb
- structures/3.2-bidentate/CO3_s_e80_qm.pdb
- structures/3.2-bidentate/CO3H_l_e80_qm.pdb
- structures/3.2-bidentate/CO3H_l_e4_qm.pdb
- structures/3.2-bidentate/NO3_l_vac_qm.pdb
- structures/3.2-bidentate/NO3_s_e80_qm.pdb
- structures/3.2-bidentate/CO3H_s_vac_qm.pdb
- structures/3.2-bidentate/CO3H_s_e4_qm.pdb
- structures/3.2-bidentate/CO3_l_vac_qm.pdb
- structures/3.2-bidentate/CO3_s_e4_qm.pdb
- structures/3.2-bidentate/CO3H_s_e80_qm.pdb
- structures/3.2-bidentate/CO3_l_e80_qm.pdb
- structures/3.2-bidentate/NO3_l_e4_qm.pdb
- structures/3.2-bidentate/NO3_s_vac_qm.pdb
- structures/3.2-bidentate/NO3_l_e80_qm.pdb
- structures/3.2-bidentate/CO3_s_vac_qm.pdb
- structures/3.2-bidentate/NO3_s_e4_qm.pdb
- structures/3.2-bidentate/CO3H_l_vac_qm.pdb
- structures/3.2-bidentate/CO3_l_e4_qm.pdb
- structures/3.5-ache/P00_vac_qm.pdb
- structures/3.5-ache/P03_e80_qm.pdb
- structures/3.5-ache/P03_e4_qm.pdb
- structures/3.5-ache/P00_e4_qm.pdb
- structures/3.5-ache/P00_e80_qm.pdb
- structures/3.5-ache/P03_vac_qm.pdb
