# Supplementary material for: Can the results of quantum refinement be improved with a continuum-solvation model?
Source: Acta Crystallogr B Struct Sci Cryst Eng Mater. 2021 Nov 17;77(Pt 6):906–18. doi: 10.1107/S2052520621009574 (PMC8662944; doi:10.1107/S2052520621009574)
Supplement: Supplementary file 1 [file b-77-00906-sup1.tgz › structures/3.3-homocitrate/h2_s_e80_qm.pdb]

REMARK VERSION:1.3
REMARK VERSION:1.3
REMARK VERSION:1.3
REMARK VERSION:1.3
REMARK Energies (QM/MM, QM+ptch, MM3) =  -13674.194116 -13998.005468    319.531513 H
REMARK /home/justin/snic2019-35-66/Justin/cosmo_proj/HCA/h2/h2_s_e80
REMARK Fri May 28 07:25:26 CEST 2021
ATOM      1  H   CYS C 275      33.271   9.525 -14.891
ATOM      2  C   CYS C 275      33.381   8.663 -14.205
ATOM      3  H   CYS C 275      32.731   7.829 -14.531
ATOM      4  H   CYS C 275      33.108   8.970 -13.179
ATOM      5  S   CYS C 275      35.180   8.192 -14.294
ATOM      6  H   HIS C 442      38.712   7.432  -2.925
ATOM      7  C   HIS C 442      39.658   7.510  -3.477
ATOM      8  C   HIS C 442      40.832   8.082  -3.042
ATOM      9  H   HIS C 442      41.076   8.659  -2.150
ATOM     10  N   HIS C 442      39.904   6.829  -4.670
ATOM     11  C   HIS C 442      41.206   6.970  -4.926
ATOM     12  H   HIS C 442      41.729   6.570  -5.794
ATOM     13  N   HIS C 442      41.796   7.723  -3.967
ATOM     14  H   HIS C 442      42.781   7.990  -3.945
ATOM     15  C   HCA C7494      40.122   1.268  -5.838
ATOM     16  C   HCA C7494      38.923   1.742  -5.060
ATOM     17  H   HCA C7494      38.590   0.992  -4.327
ATOM     18  H   HCA C7494      38.109   1.897  -5.800
ATOM     19  C   HCA C7494      39.200   3.092  -4.363
ATOM     20  C   HCA C7494      40.211   3.022  -3.196
ATOM     21  H   HCA C7494      41.233   2.926  -3.610
ATOM     22  H   HCA C7494      39.997   2.122  -2.587
ATOM     23  C   HCA C7494      40.118   4.295  -2.350
ATOM     24  H   HCA C7494      39.224   4.259  -1.702
ATOM     25  H   HCA C7494      39.970   5.142  -3.042
ATOM     26  C   HCA C7494      41.337   4.688  -1.487
ATOM     27  C   HCA C7494      37.875   3.677  -3.836
ATOM     28  O   HCA C7494      40.847   2.034  -6.482
ATOM     29  O   HCA C7494      40.329  -0.046  -5.803
ATOM     30  H   HCA C7494      41.111  -0.262  -6.372
ATOM     31  O   HCA C7494      41.066   5.318  -0.422
ATOM     32  O   HCA C7494      42.488   4.412  -1.936
ATOM     33  O   HCA C7494      37.594   4.878  -4.234
ATOM     34  O   HCA C7494      37.205   3.010  -3.035
ATOM     35  O   HCA C7494      39.728   4.028  -5.350
ATOM     36  H   HCA C7494      40.290   3.491  -5.996
ATOM     37 FE   ???     1      35.751   7.588 -12.182
ATOM     38 MO   ???     1      38.490   5.669  -6.039
ATOM     39 FE   ???     1      37.275   5.802 -10.916
ATOM     40 FE   ???     1      37.370   8.354 -10.201
ATOM     41 FE   ???     1      35.212   6.926  -9.661
ATOM     42 FE   ???     1      36.254   6.226  -7.404
ATOM     43 FE   ???     1      38.244   5.113  -8.634
ATOM     44 FE   ???     1      38.409   7.633  -7.933
ATOM     45  C   CM4 C7503      37.127   6.683  -9.135
ATOM     46  S   SM2 C7504      38.054   7.484 -12.216
ATOM     47  S   SM2 C7505      40.059   6.084  -7.765
ATOM     48  S   SM2 C7506      35.098   5.539 -11.464
ATOM     49  S   SM2 C7507      38.458   4.004 -10.493
ATOM     50  S   SM2 C7508      38.803   9.568  -9.000
ATOM     51  S   SM2 C7509      37.000   4.126  -7.066
ATOM     52  S   SM2 C7510      35.186   9.027 -10.485
ATOM     53  S   SM2 C7511      37.230   7.662  -6.001
ATOM     54  S   SM2 C7512      34.098   6.490  -7.788
END
