# Supplementary material for: Can the results of quantum refinement be improved with a continuum-solvation model?
Source: Acta Crystallogr B Struct Sci Cryst Eng Mater. 2021 Nov 17;77(Pt 6):906–18. doi: 10.1107/S2052520621009574 (PMC8662944; doi:10.1107/S2052520621009574)
Supplement: Supplementary file 1 [file b-77-00906-sup1.tgz › structures/3.3-homocitrate/a1_l_e4_qm.pdb]

REMARK REMARK VERSION:1.3
REMARK REMARK VERSION:1.3
REMARK REMARK VERSION:1.3
REMARK REMARK VERSION:1.3
REMARK Energies (QM/MM, QM+ptch, MM3) =  -14163.701282 -14487.443818    322.794152 H
REMARK /home/justin/snic2019-35-66/Justin/cosmo_proj/HCA/a1/a1_l_e4
REMARK Fri May 28 07:16:17 CEST 2021
ATOM      1  H   ARG C  96      33.844   2.172  -4.503
ATOM      2  C   ARG C  96      34.314   2.038  -5.490
ATOM      3  H   ARG C  96      35.406   2.140  -5.353
ATOM      4  H   ARG C  96      34.097   1.024  -5.869
ATOM      5  N   ARG C  96      33.897   3.046  -6.470
ATOM      6  H   ARG C  96      34.559   3.836  -6.599
ATOM      7  C   ARG C  96      33.161   2.760  -7.557
ATOM      8  N   ARG C  96      32.298   1.712  -7.548
ATOM      9  H   ARG C  96      31.762   1.481  -8.382
ATOM     10  H   ARG C  96      32.052   1.247  -6.677
ATOM     11  N   ARG C  96      33.319   3.489  -8.670
ATOM     12  H   ARG C  96      32.603   3.456  -9.397
ATOM     13  H   ARG C  96      33.838   4.402  -8.595
ATOM     14  H   CYS C 275      33.271   9.525 -14.891
ATOM     15  C   CYS C 275      33.383   8.663 -14.203
ATOM     16  H   CYS C 275      32.726   7.833 -14.529
ATOM     17  H   CYS C 275      33.110   8.972 -13.177
ATOM     18  S   CYS C 275      35.179   8.192 -14.296
ATOM     19  H   ARG C 359      36.428  12.224  -7.732
ATOM     20  C   ARG C 359      36.302  11.562  -6.864
ATOM     21  H   ARG C 359      36.467  12.117  -5.924
ATOM     22  H   ARG C 359      37.033  10.734  -6.979
ATOM     23  N   ARG C 359      34.924  11.054  -6.901
ATOM     24  H   ARG C 359      34.532  10.911  -7.838
ATOM     25  C   ARG C 359      34.393  10.307  -5.927
ATOM     26  N   ARG C 359      35.110  10.053  -4.808
ATOM     27  H   ARG C 359      36.096   9.779  -4.964
ATOM     28  H   ARG C 359      34.654   9.466  -4.105
ATOM     29  N   ARG C 359      33.103   9.892  -6.019
ATOM     30  H   ARG C 359      32.626  10.080  -6.904
ATOM     31  H   ARG C 359      32.910   8.952  -5.656
ATOM     32  H   HIS C 442      38.712   7.433  -2.925
ATOM     33  C   HIS C 442      39.659   7.513  -3.477
ATOM     34  C   HIS C 442      40.839   8.062  -3.030
ATOM     35  H   HIS C 442      41.093   8.591  -2.112
ATOM     36  N   HIS C 442      39.898   6.845  -4.675
ATOM     37  C   HIS C 442      41.200   6.962  -4.926
ATOM     38  H   HIS C 442      41.714   6.547  -5.792
ATOM     39  N   HIS C 442      41.800   7.700  -3.957
ATOM     40  H   HIS C 442      42.798   7.897  -3.897
ATOM     41  C   HCA C7494      40.096   1.195  -5.806
ATOM     42  C   HCA C7494      38.902   1.771  -5.062
ATOM     43  H   HCA C7494      38.536   1.048  -4.315
ATOM     44  H   HCA C7494      38.102   1.933  -5.815
ATOM     45  C   HCA C7494      39.188   3.146  -4.399
ATOM     46  C   HCA C7494      40.206   3.052  -3.227
ATOM     47  H   HCA C7494      41.224   2.978  -3.654
ATOM     48  H   HCA C7494      40.008   2.134  -2.637
ATOM     49  C   HCA C7494      40.117   4.299  -2.344
ATOM     50  H   HCA C7494      39.231   4.242  -1.685
ATOM     51  H   HCA C7494      39.946   5.156  -3.018
ATOM     52  C   HCA C7494      41.342   4.695  -1.483
ATOM     53  C   HCA C7494      37.864   3.694  -3.842
ATOM     54  O   HCA C7494      40.819   2.100  -6.466
ATOM     55  O   HCA C7494      40.360  -0.005  -5.836
ATOM     56  O   HCA C7494      41.067   5.328  -0.419
ATOM     57  O   HCA C7494      42.493   4.423  -1.935
ATOM     58  O   HCA C7494      37.569   4.900  -4.238
ATOM     59  O   HCA C7494      37.185   3.023  -3.046
ATOM     60  O   HCA C7494      39.697   4.045  -5.388
ATOM     61  H   HCA C7494      40.437   3.058  -6.184
ATOM     62 FE   ???     1      35.751   7.588 -12.182
ATOM     63 MO   ???     1      38.492   5.665  -6.037
ATOM     64 FE   ???     1      37.275   5.801 -10.917
ATOM     65 FE   ???     1      35.213   6.927  -9.662
ATOM     66 FE   ???     1      37.370   8.355 -10.201
ATOM     67 FE   ???     1      38.409   7.634  -7.933
ATOM     68 FE   ???     1      38.244   5.112  -8.634
ATOM     69 FE   ???     1      36.256   6.227  -7.403
ATOM     70  C   CM4 C7503      37.126   6.685  -9.134
ATOM     71  S   SM2 C7504      38.053   7.484 -12.216
ATOM     72  S   SM2 C7505      40.058   6.084  -7.766
ATOM     73  S   SM2 C7506      35.094   5.538 -11.462
ATOM     74  S   SM2 C7507      38.457   4.006 -10.493
ATOM     75  S   SM2 C7508      38.803   9.573  -8.999
ATOM     76  S   SM2 C7509      36.995   4.124  -7.067
ATOM     77  S   SM2 C7510      35.182   9.030 -10.481
ATOM     78  S   SM2 C7511      37.226   7.669  -5.998
ATOM     79  S   SM2 C7512      34.083   6.488  -7.780
END
