# Supplementary material for: Can the results of quantum refinement be improved with a continuum-solvation model?
Source: Acta Crystallogr B Struct Sci Cryst Eng Mater. 2021 Nov 17;77(Pt 6):906–18. doi: 10.1107/S2052520621009574 (PMC8662944; doi:10.1107/S2052520621009574)
Supplement: Supplementary file 1 [file b-77-00906-sup1.tgz › structures/3.3-homocitrate/a1_l_e80_qm.pdb]

REMARK REMARK VERSION:1.3
REMARK REMARK VERSION:1.3
REMARK REMARK VERSION:1.3
REMARK REMARK VERSION:1.3
REMARK Energies (QM/MM, QM+ptch, MM3) =  -14163.888371 -14487.628671    322.794152 H
REMARK /home/justin/snic2019-35-66/Justin/cosmo_proj/HCA/a1/a1_l_e80
REMARK Fri May 28 07:16:23 CEST 2021
ATOM      1  H   ARG C  96      33.838   2.169  -4.503
ATOM      2  C   ARG C  96      34.300   2.030  -5.492
ATOM      3  H   ARG C  96      35.394   2.117  -5.368
ATOM      4  H   ARG C  96      34.065   1.017  -5.864
ATOM      5  N   ARG C  96      33.883   3.036  -6.473
ATOM      6  H   ARG C  96      34.531   3.831  -6.603
ATOM      7  C   ARG C  96      33.137   2.743  -7.556
ATOM      8  N   ARG C  96      32.284   1.699  -7.541
ATOM      9  H   ARG C  96      31.711   1.495  -8.360
ATOM     10  H   ARG C  96      32.009   1.263  -6.662
ATOM     11  N   ARG C  96      33.297   3.466  -8.679
ATOM     12  H   ARG C  96      32.553   3.444  -9.379
ATOM     13  H   ARG C  96      33.815   4.371  -8.607
ATOM     14  H   CYS C 275      33.271   9.525 -14.892
ATOM     15  C   CYS C 275      33.381   8.662 -14.205
ATOM     16  H   CYS C 275      32.731   7.829 -14.532
ATOM     17  H   CYS C 275      33.108   8.970 -13.179
ATOM     18  S   CYS C 275      35.181   8.192 -14.294
ATOM     19  H   ARG C 359      36.421  12.231  -7.727
ATOM     20  C   ARG C 359      36.284  11.585  -6.849
ATOM     21  H   ARG C 359      36.446  12.164  -5.922
ATOM     22  H   ARG C 359      37.018  10.757  -6.931
ATOM     23  N   ARG C 359      34.909  11.078  -6.884
ATOM     24  H   ARG C 359      34.459  11.027  -7.801
ATOM     25  C   ARG C 359      34.368  10.340  -5.906
ATOM     26  N   ARG C 359      35.088  10.080  -4.791
ATOM     27  H   ARG C 359      36.089   9.887  -4.912
ATOM     28  H   ARG C 359      34.643   9.518  -4.063
ATOM     29  N   ARG C 359      33.086   9.943  -5.993
ATOM     30  H   ARG C 359      32.539  10.173  -6.823
ATOM     31  H   ARG C 359      32.771   9.137  -5.451
ATOM     32  H   HIS C 442      38.713   7.434  -2.925
ATOM     33  C   HIS C 442      39.658   7.514  -3.478
ATOM     34  C   HIS C 442      40.835   8.080  -3.041
ATOM     35  H   HIS C 442      41.083   8.649  -2.145
ATOM     36  N   HIS C 442      39.901   6.836  -4.672
ATOM     37  C   HIS C 442      41.203   6.969  -4.927
ATOM     38  H   HIS C 442      41.723   6.558  -5.792
ATOM     39  N   HIS C 442      41.798   7.718  -3.967
ATOM     40  H   HIS C 442      42.784   7.976  -3.940
ATOM     41  C   HCA C7494      40.094   1.199  -5.810
ATOM     42  C   HCA C7494      38.899   1.764  -5.059
ATOM     43  H   HCA C7494      38.545   1.035  -4.312
ATOM     44  H   HCA C7494      38.092   1.922  -5.806
ATOM     45  C   HCA C7494      39.187   3.138  -4.399
ATOM     46  C   HCA C7494      40.200   3.044  -3.223
ATOM     47  H   HCA C7494      41.216   2.954  -3.649
ATOM     48  H   HCA C7494      39.990   2.135  -2.623
ATOM     49  C   HCA C7494      40.117   4.304  -2.359
ATOM     50  H   HCA C7494      39.222   4.268  -1.710
ATOM     51  H   HCA C7494      39.969   5.155  -3.047
ATOM     52  C   HCA C7494      41.333   4.690  -1.492
ATOM     53  C   HCA C7494      37.866   3.691  -3.843
ATOM     54  O   HCA C7494      40.809   2.111  -6.466
ATOM     55  O   HCA C7494      40.366   0.000  -5.846
ATOM     56  O   HCA C7494      41.065   5.318  -0.423
ATOM     57  O   HCA C7494      42.488   4.415  -1.935
ATOM     58  O   HCA C7494      37.571   4.896  -4.238
ATOM     59  O   HCA C7494      37.192   3.025  -3.039
ATOM     60  O   HCA C7494      39.703   4.035  -5.385
ATOM     61  H   HCA C7494      40.414   3.079  -6.165
ATOM     62 FE   ???     1      35.750   7.588 -12.182
ATOM     63 MO   ???     1      38.492   5.666  -6.037
ATOM     64 FE   ???     1      37.275   5.802 -10.916
ATOM     65 FE   ???     1      35.213   6.927  -9.661
ATOM     66 FE   ???     1      37.369   8.354 -10.201
ATOM     67 FE   ???     1      38.409   7.633  -7.933
ATOM     68 FE   ???     1      38.244   5.113  -8.633
ATOM     69 FE   ???     1      36.255   6.227  -7.403
ATOM     70  C   CM4 C7503      37.125   6.684  -9.134
ATOM     71  S   SM2 C7504      38.054   7.484 -12.217
ATOM     72  S   SM2 C7505      40.058   6.084  -7.766
ATOM     73  S   SM2 C7506      35.096   5.538 -11.463
ATOM     74  S   SM2 C7507      38.458   4.004 -10.494
ATOM     75  S   SM2 C7508      38.804   9.571  -9.000
ATOM     76  S   SM2 C7509      36.997   4.125  -7.067
ATOM     77  S   SM2 C7510      35.185   9.028 -10.483
ATOM     78  S   SM2 C7511      37.229   7.665  -6.000
ATOM     79  S   SM2 C7512      34.090   6.489  -7.784
END
