# Supplementary material for: Can the results of quantum refinement be improved with a continuum-solvation model?
Source: Acta Crystallogr B Struct Sci Cryst Eng Mater. 2021 Nov 17;77(Pt 6):906–18. doi: 10.1107/S2052520621009574 (PMC8662944; doi:10.1107/S2052520621009574)
Supplement: Supplementary file 1 [file b-77-00906-sup1.tgz › structures/3.3-homocitrate/a1_s_e4_qm.pdb]

REMARK VERSION:1.3
REMARK VERSION:1.3
REMARK VERSION:1.3
REMARK VERSION:1.3
REMARK Energies (QM/MM, QM+ptch, MM3) =  -13647.554070 -13997.183229    345.833854 H
REMARK /home/justin/snic2019-35-66/Justin/cosmo_proj/HCA/a1/a1_s_e4
REMARK Fri May 28 07:16:34 CEST 2021
ATOM      1  H   CYS C 275      33.271   9.525 -14.891
ATOM      2  C   CYS C 275      33.383   8.663 -14.203
ATOM      3  H   CYS C 275      32.718   7.835 -14.520
ATOM      4  H   CYS C 275      33.117   8.976 -13.176
ATOM      5  S   CYS C 275      35.179   8.194 -14.301
ATOM      6  H   HIS C 442      38.713   7.433  -2.922
ATOM      7  C   HIS C 442      39.662   7.513  -3.471
ATOM      8  C   HIS C 442      40.842   8.066  -3.027
ATOM      9  H   HIS C 442      41.097   8.599  -2.112
ATOM     10  N   HIS C 442      39.899   6.845  -4.668
ATOM     11  C   HIS C 442      41.198   6.964  -4.924
ATOM     12  H   HIS C 442      41.703   6.551  -5.796
ATOM     13  N   HIS C 442      41.803   7.705  -3.958
ATOM     14  H   HIS C 442      42.798   7.912  -3.907
ATOM     15  O   HCA C7494      41.071   5.318  -0.412
ATOM     16  C   HCA C7494      41.345   4.692  -1.481
ATOM     17  O   HCA C7494      42.501   4.422  -1.926
ATOM     18  C   HCA C7494      40.128   4.303  -2.350
ATOM     19  H   HCA C7494      39.232   4.269  -1.704
ATOM     20  H   HCA C7494      39.980   5.150  -3.042
ATOM     21  C   HCA C7494      40.205   3.041  -3.216
ATOM     22  H   HCA C7494      41.223   2.948  -3.639
ATOM     23  H   HCA C7494      39.990   2.135  -2.613
ATOM     24  C   HCA C7494      39.192   3.138  -4.392
ATOM     25  O   HCA C7494      39.714   4.030  -5.378
ATOM     26  H   HCA C7494      40.408   3.087  -6.154
ATOM     27  C   HCA C7494      37.870   3.694  -3.833
ATOM     28  O   HCA C7494      37.573   4.895  -4.228
ATOM     29  O   HCA C7494      37.203   3.022  -3.026
ATOM     30  C   HCA C7494      38.903   1.766  -5.057
ATOM     31  H   HCA C7494      38.542   1.038  -4.312
ATOM     32  H   HCA C7494      38.098   1.934  -5.804
ATOM     33  C   HCA C7494      40.099   1.199  -5.807
ATOM     34  O   HCA C7494      40.812   2.109  -6.461
ATOM     35  O   HCA C7494      40.368  -0.004  -5.837
ATOM     36 FE   ???     1      35.752   7.588 -12.181
ATOM     37 MO   ???     1      38.492   5.665  -6.038
ATOM     38 FE   ???     1      37.275   5.800 -10.917
ATOM     39 FE   ???     1      36.255   6.227  -7.404
ATOM     40 FE   ???     1      37.370   8.354 -10.202
ATOM     41 FE   ???     1      38.410   7.633  -7.933
ATOM     42 FE   ???     1      38.244   5.112  -8.633
ATOM     43 FE   ???     1      35.211   6.926  -9.660
ATOM     44  C   CM4 C7503      37.128   6.684  -9.136
ATOM     45  S   SM2 C7504      38.058   7.484 -12.219
ATOM     46  S   SM2 C7505      40.062   6.084  -7.767
ATOM     47  S   SM2 C7506      35.095   5.536 -11.468
ATOM     48  S   SM2 C7507      38.457   4.001 -10.495
ATOM     49  S   SM2 C7508      38.805   9.573  -9.001
ATOM     50  S   SM2 C7509      36.998   4.126  -7.066
ATOM     51  S   SM2 C7510      35.183   9.031 -10.485
ATOM     52  S   SM2 C7511      37.227   7.667  -5.999
ATOM     53  S   SM2 C7512      34.095   6.487  -7.789
END
