# Supplementary material for: Can the results of quantum refinement be improved with a continuum-solvation model?
Source: Acta Crystallogr B Struct Sci Cryst Eng Mater. 2021 Nov 17;77(Pt 6):906–18. doi: 10.1107/S2052520621009574 (PMC8662944; doi:10.1107/S2052520621009574)
Supplement: Supplementary file 1 [file b-77-00906-sup1.tgz › structures/3.3-homocitrate/a1_s_vac_qm.pdb]

REMARK VERSION:1.3
REMARK VERSION:1.3
REMARK VERSION:1.3
REMARK VERSION:1.3
REMARK Energies (QM/MM, QM+ptch, MM3) =  -13646.803662 -13996.433950    345.833854 H
REMARK /home/justin/snic2019-35-66/Justin/cosmo_proj/HCA/a1/a1_s_vac
REMARK Fri May 28 07:16:29 CEST 2021
ATOM      1  H   CYS C 275      33.272   9.527 -14.891
ATOM      2  C   CYS C 275      33.387   8.664 -14.200
ATOM      3  H   CYS C 275      32.692   7.848 -14.506
ATOM      4  H   CYS C 275      33.132   8.984 -13.170
ATOM      5  S   CYS C 275      35.177   8.195 -14.311
ATOM      6  H   HIS C 442      38.713   7.431  -2.920
ATOM      7  C   HIS C 442      39.665   7.511  -3.464
ATOM      8  C   HIS C 442      40.851   8.036  -3.006
ATOM      9  H   HIS C 442      41.123   8.480  -2.048
ATOM     10  N   HIS C 442      39.893   6.860  -4.668
ATOM     11  C   HIS C 442      41.189   6.950  -4.920
ATOM     12  H   HIS C 442      41.670   6.528  -5.804
ATOM     13  N   HIS C 442      41.813   7.681  -3.948
ATOM     14  H   HIS C 442      42.818   7.696  -3.791
ATOM     15  O   HCA C7494      41.081   5.328  -0.395
ATOM     16  C   HCA C7494      41.367   4.698  -1.462
ATOM     17  O   HCA C7494      42.522   4.435  -1.914
ATOM     18  C   HCA C7494      40.143   4.299  -2.334
ATOM     19  H   HCA C7494      39.247   4.265  -1.686
ATOM     20  H   HCA C7494      39.986   5.145  -3.025
ATOM     21  C   HCA C7494      40.213   3.041  -3.207
ATOM     22  H   HCA C7494      41.232   2.944  -3.628
ATOM     23  H   HCA C7494      39.993   2.133  -2.604
ATOM     24  C   HCA C7494      39.197   3.137  -4.385
ATOM     25  O   HCA C7494      39.724   4.025  -5.372
ATOM     26  H   HCA C7494      40.415   3.077  -6.147
ATOM     27  C   HCA C7494      37.867   3.692  -3.824
ATOM     28  O   HCA C7494      37.578   4.894  -4.219
ATOM     29  O   HCA C7494      37.205   3.013  -3.018
ATOM     30  C   HCA C7494      38.910   1.764  -5.055
ATOM     31  H   HCA C7494      38.537   1.039  -4.311
ATOM     32  H   HCA C7494      38.109   1.945  -5.804
ATOM     33  C   HCA C7494      40.107   1.187  -5.801
ATOM     34  O   HCA C7494      40.822   2.093  -6.451
ATOM     35  O   HCA C7494      40.369  -0.022  -5.825
ATOM     36 FE   ???     1      35.753   7.587 -12.179
ATOM     37 MO   ???     1      38.491   5.665  -6.038
ATOM     38 FE   ???     1      37.275   5.799 -10.917
ATOM     39 FE   ???     1      36.254   6.227  -7.404
ATOM     40 FE   ???     1      37.370   8.355 -10.202
ATOM     41 FE   ???     1      38.410   7.633  -7.933
ATOM     42 FE   ???     1      38.244   5.111  -8.634
ATOM     43 FE   ???     1      35.210   6.926  -9.660
ATOM     44  C   CM4 C7503      37.129   6.685  -9.136
ATOM     45  S   SM2 C7504      38.059   7.486 -12.222
ATOM     46  S   SM2 C7505      40.066   6.085  -7.766
ATOM     47  S   SM2 C7506      35.093   5.535 -11.470
ATOM     48  S   SM2 C7507      38.458   4.000 -10.496
ATOM     49  S   SM2 C7508      38.807   9.576  -9.000
ATOM     50  S   SM2 C7509      36.999   4.126  -7.066
ATOM     51  S   SM2 C7510      35.179   9.035 -10.487
ATOM     52  S   SM2 C7511      37.226   7.668  -5.998
ATOM     53  S   SM2 C7512      34.092   6.487  -7.788
END
