# Supplementary material for: Can the results of quantum refinement be improved with a continuum-solvation model?
Source: Acta Crystallogr B Struct Sci Cryst Eng Mater. 2021 Nov 17;77(Pt 6):906–18. doi: 10.1107/S2052520621009574 (PMC8662944; doi:10.1107/S2052520621009574)
Supplement: Supplementary file 1 [file b-77-00906-sup1.tgz › structures/3.3-homocitrate/h2_l_vac_qm.pdb]

REMARK REMARK VERSION:1.3
REMARK REMARK VERSION:1.3
REMARK REMARK VERSION:1.3
REMARK REMARK VERSION:1.3
REMARK Energies (QM/MM, QM+ptch, MM3) =  -14164.005603 -14487.753198    322.793845 H
REMARK /home/justin/snic2019-35-66/Justin/cosmo_proj/HCA/h2/h2_l_vac
REMARK Fri May 28 07:24:54 CEST 2021
ATOM      1  H   ARG C  96      33.843   2.184  -4.500
ATOM      2  C   ARG C  96      34.352   2.089  -5.473
ATOM      3  H   ARG C  96      34.228   1.061  -5.866
ATOM      4  H   ARG C  96      35.428   2.271  -5.294
ATOM      5  N   ARG C  96      33.906   3.075  -6.460
ATOM      6  H   ARG C  96      34.522   3.912  -6.562
ATOM      7  C   ARG C  96      33.197   2.782  -7.557
ATOM      8  N   ARG C  96      32.311   1.721  -7.555
ATOM      9  H   ARG C  96      32.367   1.084  -6.761
ATOM     10  H   ARG C  96      32.163   1.260  -8.454
ATOM     11  N   ARG C  96      33.331   3.527  -8.654
ATOM     12  H   ARG C  96      33.827   4.469  -8.567
ATOM     13  H   ARG C  96      32.626   3.482  -9.391
ATOM     14  H   CYS C 275      33.273   9.526 -14.890
ATOM     15  C   CYS C 275      33.387   8.664 -14.198
ATOM     16  H   CYS C 275      33.113   8.979 -13.174
ATOM     17  H   CYS C 275      32.725   7.834 -14.518
ATOM     18  S   CYS C 275      35.180   8.192 -14.295
ATOM     19  H   ARG C 359      36.432  12.224  -7.737
ATOM     20  C   ARG C 359      36.315  11.542  -6.885
ATOM     21  H   ARG C 359      37.051  10.719  -7.038
ATOM     22  H   ARG C 359      36.481  12.064  -5.927
ATOM     23  N   ARG C 359      34.938  11.029  -6.931
ATOM     24  H   ARG C 359      34.620  10.783  -7.881
ATOM     25  C   ARG C 359      34.415  10.278  -5.953
ATOM     26  N   ARG C 359      35.129  10.028  -4.826
ATOM     27  H   ARG C 359      34.637   9.458  -4.133
ATOM     28  H   ARG C 359      36.092   9.658  -5.000
ATOM     29  N   ARG C 359      33.128   9.813  -6.061
ATOM     30  H   ARG C 359      33.070   8.786  -5.933
ATOM     31  H   ARG C 359      32.678  10.066  -6.947
ATOM     32  H   HIS C 442      38.711   7.429  -2.923
ATOM     33  C   HIS C 442      39.658   7.506  -3.474
ATOM     34  C   HIS C 442      40.838   8.042  -3.017
ATOM     35  H   HIS C 442      41.096   8.524  -2.075
ATOM     36  N   HIS C 442      39.898   6.846  -4.676
ATOM     37  C   HIS C 442      41.200   6.957  -4.922
ATOM     38  H   HIS C 442      41.706   6.550  -5.798
ATOM     39  N   HIS C 442      41.802   7.687  -3.947
ATOM     40  H   HIS C 442      42.807   7.799  -3.835
ATOM     41  C   HCA C7494      40.116   1.281  -5.834
ATOM     42  C   HCA C7494      38.918   1.761  -5.069
ATOM     43  H   HCA C7494      38.121   1.951  -5.823
ATOM     44  H   HCA C7494      38.560   1.015  -4.343
ATOM     45  C   HCA C7494      39.206   3.103  -4.356
ATOM     46  C   HCA C7494      40.221   3.031  -3.196
ATOM     47  H   HCA C7494      40.027   2.110  -2.609
ATOM     48  H   HCA C7494      41.252   2.979  -3.602
ATOM     49  C   HCA C7494      40.105   4.275  -2.311
ATOM     50  H   HCA C7494      39.897   5.135  -2.971
ATOM     51  H   HCA C7494      39.235   4.184  -1.635
ATOM     52  C   HCA C7494      41.354   4.696  -1.472
ATOM     53  C   HCA C7494      37.865   3.682  -3.834
ATOM     54  O   HCA C7494      40.860   2.016  -6.477
ATOM     55  O   HCA C7494      40.329  -0.053  -5.800
ATOM     56  H   HCA C7494      41.125  -0.202  -6.368
ATOM     57  O   HCA C7494      41.073   5.340  -0.423
ATOM     58  O   HCA C7494      42.490   4.424  -1.954
ATOM     59  O   HCA C7494      37.594   4.883  -4.234
ATOM     60  O   HCA C7494      37.187   2.991  -3.063
ATOM     61  O   HCA C7494      39.726   4.038  -5.350
ATOM     62  H   HCA C7494      40.318   3.538  -5.986
ATOM     63 FE   ???     1      35.751   7.588 -12.183
ATOM     64 MO   ???     1      38.490   5.669  -6.038
ATOM     65 FE   ???     1      37.275   5.802 -10.917
ATOM     66 FE   ???     1      35.213   6.927  -9.663
ATOM     67 FE   ???     1      37.370   8.356 -10.202
ATOM     68 FE   ???     1      38.409   7.634  -7.933
ATOM     69 FE   ???     1      38.244   5.112  -8.635
ATOM     70 FE   ???     1      36.255   6.227  -7.403
ATOM     71  C   CM4 C7503      37.126   6.684  -9.132
ATOM     72  S   SM2 C7504      38.049   7.483 -12.211
ATOM     73  S   SM2 C7505      40.059   6.082  -7.764
ATOM     74  S   SM2 C7506      35.094   5.538 -11.460
ATOM     75  S   SM2 C7507      38.456   4.008 -10.488
ATOM     76  S   SM2 C7508      38.801   9.570  -8.996
ATOM     77  S   SM2 C7509      36.997   4.120  -7.065
ATOM     78  S   SM2 C7510      35.183   9.031 -10.477
ATOM     79  S   SM2 C7511      37.226   7.668  -5.998
ATOM     80  S   SM2 C7512      34.077   6.487  -7.775
END
