# Supplementary material for: Can the results of quantum refinement be improved with a continuum-solvation model?
Source: Acta Crystallogr B Struct Sci Cryst Eng Mater. 2021 Nov 17;77(Pt 6):906–18. doi: 10.1107/S2052520621009574 (PMC8662944; doi:10.1107/S2052520621009574)
Supplement: Supplementary file 1 [file b-77-00906-sup1.tgz › structures/3.3-homocitrate/a1_s_e80_qm.pdb]

REMARK VERSION:1.3
REMARK VERSION:1.3
REMARK VERSION:1.3
REMARK VERSION:1.3
REMARK Energies (QM/MM, QM+ptch, MM3) =  -13647.917186 -13997.546163    345.833854 H
REMARK /home/justin/snic2019-35-66/Justin/cosmo_proj/HCA/a1/a1_s_e80
REMARK Fri May 28 07:16:39 CEST 2021
ATOM      1  H   CYS C 275      33.271   9.524 -14.892
ATOM      2  C   CYS C 275      33.380   8.661 -14.206
ATOM      3  H   CYS C 275      32.730   7.828 -14.534
ATOM      4  H   CYS C 275      33.107   8.967 -13.180
ATOM      5  S   CYS C 275      35.181   8.193 -14.295
ATOM      6  H   HIS C 442      38.713   7.433  -2.924
ATOM      7  C   HIS C 442      39.659   7.513  -3.475
ATOM      8  C   HIS C 442      40.837   8.078  -3.036
ATOM      9  H   HIS C 442      41.084   8.646  -2.140
ATOM     10  N   HIS C 442      39.901   6.838  -4.670
ATOM     11  C   HIS C 442      41.203   6.970  -4.925
ATOM     12  H   HIS C 442      41.721   6.562  -5.792
ATOM     13  N   HIS C 442      41.799   7.717  -3.963
ATOM     14  H   HIS C 442      42.785   7.975  -3.938
ATOM     15  O   HCA C7494      41.065   5.313  -0.419
ATOM     16  C   HCA C7494      41.335   4.690  -1.490
ATOM     17  O   HCA C7494      42.490   4.417  -1.933
ATOM     18  C   HCA C7494      40.121   4.305  -2.359
ATOM     19  H   HCA C7494      39.225   4.272  -1.713
ATOM     20  H   HCA C7494      39.977   5.154  -3.050
ATOM     21  C   HCA C7494      40.202   3.043  -3.220
ATOM     22  H   HCA C7494      41.219   2.951  -3.646
ATOM     23  H   HCA C7494      39.991   2.136  -2.618
ATOM     24  C   HCA C7494      39.190   3.139  -4.395
ATOM     25  O   HCA C7494      39.708   4.034  -5.382
ATOM     26  H   HCA C7494      40.406   3.089  -6.159
ATOM     27  C   HCA C7494      37.871   3.694  -3.837
ATOM     28  O   HCA C7494      37.570   4.896  -4.233
ATOM     29  O   HCA C7494      37.201   3.027  -3.030
ATOM     30  C   HCA C7494      38.900   1.765  -5.056
ATOM     31  H   HCA C7494      38.548   1.036  -4.309
ATOM     32  H   HCA C7494      38.092   1.924  -5.801
ATOM     33  C   HCA C7494      40.095   1.204  -5.810
ATOM     34  O   HCA C7494      40.806   2.116  -6.467
ATOM     35  O   HCA C7494      40.366   0.004  -5.845
ATOM     36 FE   ???     1      35.752   7.588 -12.182
ATOM     37 MO   ???     1      38.493   5.666  -6.038
ATOM     38 FE   ???     1      37.275   5.801 -10.916
ATOM     39 FE   ???     1      36.256   6.227  -7.405
ATOM     40 FE   ???     1      37.370   8.354 -10.202
ATOM     41 FE   ???     1      38.409   7.632  -7.933
ATOM     42 FE   ???     1      38.244   5.113  -8.633
ATOM     43 FE   ???     1      35.212   6.926  -9.661
ATOM     44  C   CM4 C7503      37.127   6.684  -9.136
ATOM     45  S   SM2 C7504      38.057   7.484 -12.218
ATOM     46  S   SM2 C7505      40.060   6.084  -7.767
ATOM     47  S   SM2 C7506      35.096   5.537 -11.467
ATOM     48  S   SM2 C7507      38.457   4.002 -10.494
ATOM     49  S   SM2 C7508      38.804   9.572  -9.001
ATOM     50  S   SM2 C7509      36.997   4.125  -7.066
ATOM     51  S   SM2 C7510      35.185   9.029 -10.484
ATOM     52  S   SM2 C7511      37.227   7.666  -6.000
ATOM     53  S   SM2 C7512      34.096   6.487  -7.789
END
