# Supplementary material for: Can the results of quantum refinement be improved with a continuum-solvation model?
Source: Acta Crystallogr B Struct Sci Cryst Eng Mater. 2021 Nov 17;77(Pt 6):906–18. doi: 10.1107/S2052520621009574 (PMC8662944; doi:10.1107/S2052520621009574)
Supplement: Supplementary file 1 [file b-77-00906-sup1.tgz › structures/3.3-homocitrate/h2_s_e4_qm.pdb]

REMARK VERSION:1.3
REMARK VERSION:1.3
REMARK VERSION:1.3
REMARK VERSION:1.3
REMARK Energies (QM/MM, QM+ptch, MM3) =  -13673.940574 -13997.752547    319.531513 H
REMARK /home/justin/snic2019-35-66/Justin/cosmo_proj/HCA/h2/h2_s_e4
REMARK Fri May 28 07:25:20 CEST 2021
ATOM      1  H   CYS C 275      33.271   9.526 -14.891
ATOM      2  C   CYS C 275      33.384   8.664 -14.202
ATOM      3  H   CYS C 275      32.722   7.835 -14.519
ATOM      4  H   CYS C 275      33.116   8.977 -13.176
ATOM      5  S   CYS C 275      35.179   8.192 -14.299
ATOM      6  H   HIS C 442      38.712   7.431  -2.923
ATOM      7  C   HIS C 442      39.660   7.510  -3.473
ATOM      8  C   HIS C 442      40.836   8.072  -3.033
ATOM      9  H   HIS C 442      41.086   8.618  -2.124
ATOM     10  N   HIS C 442      39.902   6.836  -4.668
ATOM     11  C   HIS C 442      41.201   6.970  -4.926
ATOM     12  H   HIS C 442      41.710   6.573  -5.805
ATOM     13  N   HIS C 442      41.799   7.716  -3.962
ATOM     14  H   HIS C 442      42.790   7.945  -3.921
ATOM     15  C   HCA C7494      40.115   1.273  -5.838
ATOM     16  C   HCA C7494      38.918   1.754  -5.070
ATOM     17  H   HCA C7494      38.562   1.004  -4.346
ATOM     18  H   HCA C7494      38.115   1.938  -5.818
ATOM     19  C   HCA C7494      39.203   3.095  -4.360
ATOM     20  C   HCA C7494      40.213   3.019  -3.192
ATOM     21  H   HCA C7494      41.238   2.926  -3.600
ATOM     22  H   HCA C7494      39.994   2.118  -2.585
ATOM     23  C   HCA C7494      40.121   4.289  -2.340
ATOM     24  H   HCA C7494      39.229   4.247  -1.688
ATOM     25  H   HCA C7494      39.964   5.136  -3.029
ATOM     26  C   HCA C7494      41.346   4.687  -1.479
ATOM     27  C   HCA C7494      37.871   3.678  -3.830
ATOM     28  O   HCA C7494      40.855   2.018  -6.481
ATOM     29  O   HCA C7494      40.324  -0.053  -5.803
ATOM     30  H   HCA C7494      41.108  -0.235  -6.379
ATOM     31  O   HCA C7494      41.072   5.321  -0.419
ATOM     32  O   HCA C7494      42.495   4.411  -1.935
ATOM     33  O   HCA C7494      37.594   4.876  -4.226
ATOM     34  O   HCA C7494      37.209   2.999  -3.032
ATOM     35  O   HCA C7494      39.734   4.031  -5.341
ATOM     36  H   HCA C7494      40.299   3.516  -5.992
ATOM     37 FE   ???     1      35.751   7.588 -12.181
ATOM     38 MO   ???     1      38.490   5.669  -6.039
ATOM     39 FE   ???     1      37.275   5.801 -10.917
ATOM     40 FE   ???     1      37.370   8.354 -10.202
ATOM     41 FE   ???     1      35.211   6.926  -9.661
ATOM     42 FE   ???     1      36.254   6.227  -7.404
ATOM     43 FE   ???     1      38.244   5.112  -8.634
ATOM     44 FE   ???     1      38.409   7.633  -7.933
ATOM     45  C   CM4 C7503      37.128   6.683  -9.135
ATOM     46  S   SM2 C7504      38.055   7.484 -12.217
ATOM     47  S   SM2 C7505      40.062   6.083  -7.765
ATOM     48  S   SM2 C7506      35.097   5.538 -11.464
ATOM     49  S   SM2 C7507      38.459   4.003 -10.493
ATOM     50  S   SM2 C7508      38.804   9.569  -8.999
ATOM     51  S   SM2 C7509      37.001   4.125  -7.065
ATOM     52  S   SM2 C7510      35.185   9.027 -10.485
ATOM     53  S   SM2 C7511      37.230   7.662  -6.000
ATOM     54  S   SM2 C7512      34.098   6.489  -7.787
END
