# Supplementary material for: Can the results of quantum refinement be improved with a continuum-solvation model?
Source: Acta Crystallogr B Struct Sci Cryst Eng Mater. 2021 Nov 17;77(Pt 6):906–18. doi: 10.1107/S2052520621009574 (PMC8662944; doi:10.1107/S2052520621009574)
Supplement: Supplementary file 1 [file b-77-00906-sup1.tgz › structures/3.3-homocitrate/h2_l_e80_qm.pdb]

REMARK REMARK VERSION:1.3
REMARK REMARK VERSION:1.3
REMARK REMARK VERSION:1.3
REMARK REMARK VERSION:1.3
REMARK Energies (QM/MM, QM+ptch, MM3) =  -14164.344558 -14488.084446    322.793845 H
REMARK /home/justin/snic2019-35-66/Justin/cosmo_proj/HCA/h2/h2_l_e80
REMARK Fri May 28 07:25:08 CEST 2021
ATOM      1  H   ARG C  96      33.835   2.169  -4.503
ATOM      2  C   ARG C  96      34.293   2.030  -5.493
ATOM      3  H   ARG C  96      34.053   1.020  -5.867
ATOM      4  H   ARG C  96      35.389   2.113  -5.375
ATOM      5  N   ARG C  96      33.873   3.038  -6.472
ATOM      6  H   ARG C  96      34.502   3.847  -6.590
ATOM      7  C   ARG C  96      33.132   2.742  -7.557
ATOM      8  N   ARG C  96      32.280   1.698  -7.541
ATOM      9  H   ARG C  96      31.986   1.285  -6.655
ATOM     10  H   ARG C  96      31.707   1.492  -8.359
ATOM     11  N   ARG C  96      33.295   3.461  -8.682
ATOM     12  H   ARG C  96      33.826   4.356  -8.618
ATOM     13  H   ARG C  96      32.551   3.444  -9.383
ATOM     14  H   CYS C 275      33.271   9.525 -14.891
ATOM     15  C   CYS C 275      33.381   8.663 -14.204
ATOM     16  H   CYS C 275      33.110   8.972 -13.179
ATOM     17  H   CYS C 275      32.731   7.829 -14.529
ATOM     18  S   CYS C 275      35.181   8.192 -14.293
ATOM     19  H   ARG C 359      36.421  12.233  -7.726
ATOM     20  C   ARG C 359      36.280  11.596  -6.842
ATOM     21  H   ARG C 359      37.017  10.769  -6.905
ATOM     22  H   ARG C 359      36.436  12.191  -5.924
ATOM     23  N   ARG C 359      34.907  11.086  -6.879
ATOM     24  H   ARG C 359      34.449  11.050  -7.792
ATOM     25  C   ARG C 359      34.368  10.342  -5.904
ATOM     26  N   ARG C 359      35.084  10.085  -4.788
ATOM     27  H   ARG C 359      34.656   9.505  -4.064
ATOM     28  H   ARG C 359      36.098   9.973  -4.882
ATOM     29  N   ARG C 359      33.088   9.936  -5.996
ATOM     30  H   ARG C 359      32.777   9.127  -5.456
ATOM     31  H   ARG C 359      32.548  10.156  -6.833
ATOM     32  H   HIS C 442      38.711   7.432  -2.925
ATOM     33  C   HIS C 442      39.656   7.510  -3.478
ATOM     34  C   HIS C 442      40.831   8.081  -3.043
ATOM     35  H   HIS C 442      41.074   8.656  -2.150
ATOM     36  N   HIS C 442      39.903   6.828  -4.671
ATOM     37  C   HIS C 442      41.206   6.971  -4.927
ATOM     38  H   HIS C 442      41.730   6.572  -5.795
ATOM     39  N   HIS C 442      41.795   7.723  -3.967
ATOM     40  H   HIS C 442      42.779   7.993  -3.946
ATOM     41  C   HCA C7494      40.123   1.267  -5.837
ATOM     42  C   HCA C7494      38.923   1.741  -5.060
ATOM     43  H   HCA C7494      38.110   1.893  -5.802
ATOM     44  H   HCA C7494      38.592   0.992  -4.325
ATOM     45  C   HCA C7494      39.198   3.091  -4.364
ATOM     46  C   HCA C7494      40.210   3.022  -3.197
ATOM     47  H   HCA C7494      39.998   2.120  -2.591
ATOM     48  H   HCA C7494      41.232   2.928  -3.613
ATOM     49  C   HCA C7494      40.116   4.293  -2.348
ATOM     50  H   HCA C7494      39.961   5.142  -3.036
ATOM     51  H   HCA C7494      39.224   4.250  -1.696
ATOM     52  C   HCA C7494      41.336   4.688  -1.487
ATOM     53  C   HCA C7494      37.872   3.676  -3.838
ATOM     54  O   HCA C7494      40.847   2.035  -6.481
ATOM     55  O   HCA C7494      40.330  -0.046  -5.802
ATOM     56  H   HCA C7494      41.112  -0.263  -6.371
ATOM     57  O   HCA C7494      41.066   5.319  -0.423
ATOM     58  O   HCA C7494      42.487   4.412  -1.937
ATOM     59  O   HCA C7494      37.594   4.879  -4.236
ATOM     60  O   HCA C7494      37.199   3.009  -3.041
ATOM     61  O   HCA C7494      39.726   4.028  -5.352
ATOM     62  H   HCA C7494      40.292   3.491  -5.996
ATOM     63 FE   ???     1      35.750   7.588 -12.182
ATOM     64 MO   ???     1      38.491   5.669  -6.039
ATOM     65 FE   ???     1      37.274   5.802 -10.916
ATOM     66 FE   ???     1      35.213   6.927  -9.661
ATOM     67 FE   ???     1      37.369   8.355 -10.201
ATOM     68 FE   ???     1      38.409   7.633  -7.933
ATOM     69 FE   ???     1      38.244   5.112  -8.634
ATOM     70 FE   ???     1      36.255   6.227  -7.403
ATOM     71  C   CM4 C7503      37.127   6.683  -9.135
ATOM     72  S   SM2 C7504      38.054   7.483 -12.215
ATOM     73  S   SM2 C7505      40.058   6.083  -7.765
ATOM     74  S   SM2 C7506      35.097   5.538 -11.462
ATOM     75  S   SM2 C7507      38.458   4.005 -10.492
ATOM     76  S   SM2 C7508      38.803   9.569  -8.999
ATOM     77  S   SM2 C7509      36.999   4.125  -7.066
ATOM     78  S   SM2 C7510      35.186   9.026 -10.483
ATOM     79  S   SM2 C7511      37.230   7.662  -6.001
ATOM     80  S   SM2 C7512      34.093   6.489  -7.783
END
