# Supplementary material for: Can the results of quantum refinement be improved with a continuum-solvation model?
Source: Acta Crystallogr B Struct Sci Cryst Eng Mater. 2021 Nov 17;77(Pt 6):906–18. doi: 10.1107/S2052520621009574 (PMC8662944; doi:10.1107/S2052520621009574)
Supplement: Supplementary file 1 [file b-77-00906-sup1.tgz › structures/3.3-homocitrate/h2_s_vac_qm.pdb]

REMARK VERSION:1.3
REMARK VERSION:1.3
REMARK VERSION:1.3
REMARK VERSION:1.3
REMARK Energies (QM/MM, QM+ptch, MM3) =  -13673.426966 -13997.240450    319.531513 H
REMARK /home/justin/snic2019-35-66/Justin/cosmo_proj/HCA/h2/h2_s_vac
REMARK Fri May 28 07:25:14 CEST 2021
ATOM      1  H   CYS C 275      33.272   9.527 -14.891
ATOM      2  C   CYS C 275      33.387   8.666 -14.198
ATOM      3  H   CYS C 275      32.703   7.845 -14.507
ATOM      4  H   CYS C 275      33.127   8.986 -13.171
ATOM      5  S   CYS C 275      35.177   8.193 -14.306
ATOM      6  H   HIS C 442      38.712   7.430  -2.921
ATOM      7  C   HIS C 442      39.662   7.508  -3.467
ATOM      8  C   HIS C 442      40.843   8.049  -3.015
ATOM      9  H   HIS C 442      41.107   8.525  -2.071
ATOM     10  N   HIS C 442      39.896   6.849  -4.668
ATOM     11  C   HIS C 442      41.193   6.963  -4.926
ATOM     12  H   HIS C 442      41.678   6.569  -5.821
ATOM     13  N   HIS C 442      41.805   7.698  -3.954
ATOM     14  H   HIS C 442      42.810   7.801  -3.843
ATOM     15  C   HCA C7494      40.104   1.282  -5.832
ATOM     16  C   HCA C7494      38.908   1.772  -5.087
ATOM     17  H   HCA C7494      38.511   1.027  -4.380
ATOM     18  H   HCA C7494      38.122   2.016  -5.846
ATOM     19  C   HCA C7494      39.207   3.102  -4.354
ATOM     20  C   HCA C7494      40.217   3.016  -3.187
ATOM     21  H   HCA C7494      41.247   2.926  -3.589
ATOM     22  H   HCA C7494      39.993   2.112  -2.584
ATOM     23  C   HCA C7494      40.130   4.282  -2.323
ATOM     24  H   HCA C7494      39.241   4.232  -1.669
ATOM     25  H   HCA C7494      39.959   5.128  -3.010
ATOM     26  C   HCA C7494      41.366   4.690  -1.465
ATOM     27  C   HCA C7494      37.865   3.681  -3.821
ATOM     28  O   HCA C7494      40.870   1.999  -6.478
ATOM     29  O   HCA C7494      40.323  -0.068  -5.799
ATOM     30  H   HCA C7494      41.113  -0.183  -6.381
ATOM     31  O   HCA C7494      41.081   5.329  -0.410
ATOM     32  O   HCA C7494      42.511   4.416  -1.933
ATOM     33  O   HCA C7494      37.594   4.876  -4.216
ATOM     34  O   HCA C7494      37.213   2.986  -3.028
ATOM     35  O   HCA C7494      39.742   4.036  -5.331
ATOM     36  H   HCA C7494      40.301   3.541  -5.993
ATOM     37 FE   ???     1      35.752   7.588 -12.180
ATOM     38 MO   ???     1      38.489   5.669  -6.039
ATOM     39 FE   ???     1      37.275   5.801 -10.917
ATOM     40 FE   ???     1      37.370   8.355 -10.202
ATOM     41 FE   ???     1      35.211   6.926  -9.661
ATOM     42 FE   ???     1      36.252   6.227  -7.403
ATOM     43 FE   ???     1      38.245   5.112  -8.635
ATOM     44 FE   ???     1      38.410   7.634  -7.933
ATOM     45  C   CM4 C7503      37.130   6.682  -9.134
ATOM     46  S   SM2 C7504      38.055   7.485 -12.218
ATOM     47  S   SM2 C7505      40.066   6.083  -7.764
ATOM     48  S   SM2 C7506      35.096   5.538 -11.465
ATOM     49  S   SM2 C7507      38.460   4.002 -10.492
ATOM     50  S   SM2 C7508      38.805   9.570  -8.998
ATOM     51  S   SM2 C7509      37.003   4.124  -7.065
ATOM     52  S   SM2 C7510      35.183   9.029 -10.486
ATOM     53  S   SM2 C7511      37.230   7.663  -6.000
ATOM     54  S   SM2 C7512      34.098   6.489  -7.787
END
