# Supplementary material for: Can the results of quantum refinement be improved with a continuum-solvation model?
Source: Acta Crystallogr B Struct Sci Cryst Eng Mater. 2021 Nov 17;77(Pt 6):906–18. doi: 10.1107/S2052520621009574 (PMC8662944; doi:10.1107/S2052520621009574)
Supplement: Supplementary file 1 [file b-77-00906-sup1.tgz › structures/3.3-homocitrate/h2_l_e4_qm.pdb]

REMARK REMARK VERSION:1.3
REMARK REMARK VERSION:1.3
REMARK REMARK VERSION:1.3
REMARK REMARK VERSION:1.3
REMARK Energies (QM/MM, QM+ptch, MM3) =  -14164.224041 -14487.965881    322.793845 H
REMARK /home/justin/snic2019-35-66/Justin/cosmo_proj/HCA/h2/h2_l_e4
REMARK Fri May 28 07:25:01 CEST 2021
ATOM      1  H   ARG C  96      33.840   2.174  -4.502
ATOM      2  C   ARG C  96      34.321   2.052  -5.485
ATOM      3  H   ARG C  96      34.138   1.030  -5.862
ATOM      4  H   ARG C  96      35.409   2.181  -5.340
ATOM      5  N   ARG C  96      33.889   3.046  -6.470
ATOM      6  H   ARG C  96      34.514   3.865  -6.585
ATOM      7  C   ARG C  96      33.163   2.749  -7.562
ATOM      8  N   ARG C  96      32.282   1.715  -7.547
ATOM      9  H   ARG C  96      32.231   1.105  -6.733
ATOM     10  H   ARG C  96      31.947   1.331  -8.430
ATOM     11  N   ARG C  96      33.312   3.482  -8.673
ATOM     12  H   ARG C  96      33.822   4.398  -8.599
ATOM     13  H   ARG C  96      32.597   3.438  -9.401
ATOM     14  H   CYS C 275      33.272   9.525 -14.891
ATOM     15  C   CYS C 275      33.383   8.663 -14.202
ATOM     16  H   CYS C 275      33.108   8.973 -13.177
ATOM     17  H   CYS C 275      32.731   7.830 -14.527
ATOM     18  S   CYS C 275      35.180   8.192 -14.294
ATOM     19  H   ARG C 359      36.426  12.228  -7.730
ATOM     20  C   ARG C 359      36.295  11.576  -6.856
ATOM     21  H   ARG C 359      37.036  10.754  -6.946
ATOM     22  H   ARG C 359      36.444  12.149  -5.923
ATOM     23  N   ARG C 359      34.922  11.057  -6.900
ATOM     24  H   ARG C 359      34.528  10.920  -7.837
ATOM     25  C   ARG C 359      34.389  10.314  -5.924
ATOM     26  N   ARG C 359      35.100  10.069  -4.801
ATOM     27  H   ARG C 359      34.651   9.492  -4.086
ATOM     28  H   ARG C 359      36.099   9.850  -4.930
ATOM     29  N   ARG C 359      33.101   9.898  -6.016
ATOM     30  H   ARG C 359      32.888   8.978  -5.619
ATOM     31  H   ARG C 359      32.615  10.083  -6.896
ATOM     32  H   HIS C 442      38.711   7.431  -2.925
ATOM     33  C   HIS C 442      39.657   7.509  -3.477
ATOM     34  C   HIS C 442      40.833   8.068  -3.032
ATOM     35  H   HIS C 442      41.078   8.611  -2.120
ATOM     36  N   HIS C 442      39.904   6.833  -4.672
ATOM     37  C   HIS C 442      41.208   6.962  -4.920
ATOM     38  H   HIS C 442      41.729   6.554  -5.786
ATOM     39  N   HIS C 442      41.799   7.708  -3.955
ATOM     40  H   HIS C 442      42.793   7.923  -3.897
ATOM     41  C   HCA C7494      40.123   1.273  -5.836
ATOM     42  C   HCA C7494      38.924   1.748  -5.063
ATOM     43  H   HCA C7494      38.117   1.912  -5.810
ATOM     44  H   HCA C7494      38.584   1.000  -4.331
ATOM     45  C   HCA C7494      39.202   3.096  -4.361
ATOM     46  C   HCA C7494      40.215   3.026  -3.196
ATOM     47  H   HCA C7494      40.010   2.117  -2.597
ATOM     48  H   HCA C7494      41.240   2.950  -3.607
ATOM     49  C   HCA C7494      40.111   4.287  -2.333
ATOM     50  H   HCA C7494      39.936   5.139  -3.012
ATOM     51  H   HCA C7494      39.228   4.226  -1.672
ATOM     52  C   HCA C7494      41.342   4.691  -1.480
ATOM     53  C   HCA C7494      37.870   3.678  -3.837
ATOM     54  O   HCA C7494      40.854   2.028  -6.479
ATOM     55  O   HCA C7494      40.330  -0.049  -5.804
ATOM     56  H   HCA C7494      41.116  -0.240  -6.375
ATOM     57  O   HCA C7494      41.068   5.327  -0.422
ATOM     58  O   HCA C7494      42.487   4.416  -1.943
ATOM     59  O   HCA C7494      37.594   4.880  -4.234
ATOM     60  O   HCA C7494      37.195   3.001  -3.049
ATOM     61  O   HCA C7494      39.726   4.032  -5.351
ATOM     62  H   HCA C7494      40.303   3.511  -5.992
ATOM     63 FE   ???     1      35.751   7.588 -12.182
ATOM     64 MO   ???     1      38.490   5.669  -6.039
ATOM     65 FE   ???     1      37.275   5.802 -10.917
ATOM     66 FE   ???     1      35.213   6.927  -9.662
ATOM     67 FE   ???     1      37.370   8.355 -10.201
ATOM     68 FE   ???     1      38.409   7.634  -7.933
ATOM     69 FE   ???     1      38.244   5.112  -8.634
ATOM     70 FE   ???     1      36.255   6.227  -7.403
ATOM     71  C   CM4 C7503      37.127   6.684  -9.134
ATOM     72  S   SM2 C7504      38.052   7.483 -12.214
ATOM     73  S   SM2 C7505      40.059   6.083  -7.765
ATOM     74  S   SM2 C7506      35.095   5.538 -11.461
ATOM     75  S   SM2 C7507      38.457   4.006 -10.491
ATOM     76  S   SM2 C7508      38.802   9.569  -8.998
ATOM     77  S   SM2 C7509      36.998   4.123  -7.066
ATOM     78  S   SM2 C7510      35.184   9.028 -10.480
ATOM     79  S   SM2 C7511      37.229   7.664  -6.000
ATOM     80  S   SM2 C7512      34.087   6.488  -7.780
END
