# Supplementary material for: Can the results of quantum refinement be improved with a continuum-solvation model?
Source: Acta Crystallogr B Struct Sci Cryst Eng Mater. 2021 Nov 17;77(Pt 6):906–18. doi: 10.1107/S2052520621009574 (PMC8662944; doi:10.1107/S2052520621009574)
Supplement: Supplementary file 1 [file b-77-00906-sup1.tgz › structures/3.3-homocitrate/a1_l_vac_qm.pdb]

REMARK REMARK VERSION:1.3
REMARK REMARK VERSION:1.3
REMARK REMARK VERSION:1.3
REMARK REMARK VERSION:1.3
REMARK Energies (QM/MM, QM+ptch, MM3) =  -14163.349183 -14487.097136    322.794152 H
REMARK /home/justin/snic2019-35-66/Justin/cosmo_proj/HCA/a1/a1_l_vac
REMARK Fri May 28 07:16:10 CEST 2021
ATOM      1  H   ARG C  96      33.851   2.177  -4.502
ATOM      2  C   ARG C  96      34.337   2.054  -5.485
ATOM      3  H   ARG C  96      35.424   2.178  -5.321
ATOM      4  H   ARG C  96      34.143   1.039  -5.881
ATOM      5  N   ARG C  96      33.930   3.067  -6.463
ATOM      6  H   ARG C  96      34.620   3.846  -6.593
ATOM      7  C   ARG C  96      33.196   2.802  -7.551
ATOM      8  N   ARG C  96      32.329   1.723  -7.545
ATOM      9  H   ARG C  96      31.669   1.660  -8.320
ATOM     10  H   ARG C  96      31.962   1.438  -6.637
ATOM     11  N   ARG C  96      33.347   3.541  -8.649
ATOM     12  H   ARG C  96      32.666   3.496  -9.406
ATOM     13  H   ARG C  96      33.852   4.486  -8.554
ATOM     14  H   CYS C 275      33.273   9.527 -14.890
ATOM     15  C   CYS C 275      33.387   8.665 -14.198
ATOM     16  H   CYS C 275      32.715   7.839 -14.514
ATOM     17  H   CYS C 275      33.117   8.982 -13.173
ATOM     18  S   CYS C 275      35.179   8.193 -14.299
ATOM     19  H   ARG C 359      36.432  12.224  -7.737
ATOM     20  C   ARG C 359      36.308  11.555  -6.876
ATOM     21  H   ARG C 359      36.456  12.096  -5.924
ATOM     22  H   ARG C 359      37.054  10.738  -6.998
ATOM     23  N   ARG C 359      34.932  11.042  -6.934
ATOM     24  H   ARG C 359      34.667  10.726  -7.883
ATOM     25  C   ARG C 359      34.411  10.284  -5.945
ATOM     26  N   ARG C 359      35.139  10.019  -4.823
ATOM     27  H   ARG C 359      36.075   9.579  -5.030
ATOM     28  H   ARG C 359      34.630   9.442  -4.147
ATOM     29  N   ARG C 359      33.129   9.782  -6.070
ATOM     30  H   ARG C 359      32.680  10.105  -6.935
ATOM     31  H   ARG C 359      33.141   8.736  -6.095
ATOM     32  H   HIS C 442      38.712   7.432  -2.924
ATOM     33  C   HIS C 442      39.660   7.511  -3.473
ATOM     34  C   HIS C 442      40.844   8.038  -3.015
ATOM     35  H   HIS C 442      41.109   8.502  -2.065
ATOM     36  N   HIS C 442      39.894   6.856  -4.677
ATOM     37  C   HIS C 442      41.195   6.950  -4.923
ATOM     38  H   HIS C 442      41.694   6.523  -5.792
ATOM     39  N   HIS C 442      41.806   7.678  -3.948
ATOM     40  H   HIS C 442      42.813   7.752  -3.821
ATOM     41  C   HCA C7494      40.103   1.185  -5.804
ATOM     42  C   HCA C7494      38.907   1.778  -5.067
ATOM     43  H   HCA C7494      38.533   1.060  -4.318
ATOM     44  H   HCA C7494      38.112   1.944  -5.825
ATOM     45  C   HCA C7494      39.190   3.152  -4.400
ATOM     46  C   HCA C7494      40.213   3.058  -3.231
ATOM     47  H   HCA C7494      41.231   2.992  -3.661
ATOM     48  H   HCA C7494      40.019   2.134  -2.649
ATOM     49  C   HCA C7494      40.117   4.295  -2.333
ATOM     50  H   HCA C7494      39.238   4.221  -1.666
ATOM     51  H   HCA C7494      39.927   5.157  -2.995
ATOM     52  C   HCA C7494      41.347   4.698  -1.479
ATOM     53  C   HCA C7494      37.859   3.696  -3.841
ATOM     54  O   HCA C7494      40.835   2.083  -6.466
ATOM     55  O   HCA C7494      40.355  -0.016  -5.826
ATOM     56  O   HCA C7494      41.074   5.337  -0.417
ATOM     57  O   HCA C7494      42.500   4.438  -1.931
ATOM     58  O   HCA C7494      37.569   4.905  -4.240
ATOM     59  O   HCA C7494      37.177   3.018  -3.056
ATOM     60  O   HCA C7494      39.694   4.055  -5.390
ATOM     61  H   HCA C7494      40.465   3.032  -6.208
ATOM     62 FE   ???     1      35.751   7.588 -12.182
ATOM     63 MO   ???     1      38.492   5.665  -6.037
ATOM     64 FE   ???     1      37.275   5.801 -10.917
ATOM     65 FE   ???     1      35.213   6.927  -9.662
ATOM     66 FE   ???     1      37.370   8.356 -10.201
ATOM     67 FE   ???     1      38.409   7.634  -7.933
ATOM     68 FE   ???     1      38.245   5.112  -8.635
ATOM     69 FE   ???     1      36.256   6.228  -7.404
ATOM     70  C   CM4 C7503      37.125   6.685  -9.133
ATOM     71  S   SM2 C7504      38.051   7.483 -12.214
ATOM     72  S   SM2 C7505      40.058   6.084  -7.765
ATOM     73  S   SM2 C7506      35.092   5.537 -11.461
ATOM     74  S   SM2 C7507      38.455   4.008 -10.491
ATOM     75  S   SM2 C7508      38.802   9.573  -8.998
ATOM     76  S   SM2 C7509      36.993   4.123  -7.066
ATOM     77  S   SM2 C7510      35.181   9.033 -10.478
ATOM     78  S   SM2 C7511      37.223   7.672  -5.997
ATOM     79  S   SM2 C7512      34.072   6.487  -7.776
END
