# Supplementary material for: Can the results of quantum refinement be improved with a continuum-solvation model?
Source: Acta Crystallogr B Struct Sci Cryst Eng Mater. 2021 Nov 17;77(Pt 6):906–18. doi: 10.1107/S2052520621009574 (PMC8662944; doi:10.1107/S2052520621009574)
Supplement: Supplementary file 1 [file b-77-00906-sup1.tgz › structures/3.4-pmmo/Cu2_e4_qm.pdb]

REMARK VERSION:1.3
REMARK VERSION:1.3
REMARK VERSION:1.3
REMARK VERSION:1.3
REMARK Energies (QM/MM, QM+ptch, MM3) =   -2290.822802  -4092.650451   1790.348952 H
REMARK /home/justin/snic2019-35-66/Justin/cosmo_proj/Pmmo/Cu2/Cu2_e4
REMARK Tue May 11 10:27:55 CEST 2021
ATOM      1  C   ???     1      35.807 157.856  32.360
ATOM      2  H   ???     1      35.637 157.864  33.456
ATOM      3  H   ???     1      36.889 157.704  32.200
ATOM      4  C   ???     1      35.415 159.181  31.765
ATOM      5  C   ???     1      36.165 160.027  30.972
ATOM      6  H   ???     1      37.190 159.964  30.607
ATOM      7  N   ???     1      34.154 159.759  31.920
ATOM      8  C   ???     1      34.128 160.889  31.218
ATOM      9  H   ???     1      33.279 161.562  31.107
ATOM     10  N   ???     1      35.334 161.089  30.642
ATOM     11  H   ???     1      35.590 161.882  30.053
ATOM     12  H   ???     1      35.499 155.790  32.273
ATOM     13  N   ???     1      33.606 156.829  32.207
ATOM     14  H   ???     1      33.519 156.445  33.160
ATOM     15  H   ???     1      32.992 156.233  31.631
ATOM     16  C   ???     1      35.019 156.652  31.772
ATOM     17  H   ???     1      35.086 156.591  30.675
ATOM     18  H   ???     1      31.570 162.005  33.098
ATOM     19  C   ???     1      30.849 161.330  32.594
ATOM     20  C   ???     1      29.452 161.405  32.579
ATOM     21  H   ???     1      28.755 162.093  33.059
ATOM     22  N   ???     1      31.249 160.305  31.718
ATOM     23  C   ???     1      30.137 159.797  31.213
ATOM     24  H   ???     1      30.076 158.976  30.495
ATOM     25  N   ???     1      29.038 160.437  31.700
ATOM     26  H   ???     1      28.064 160.236  31.458
ATOM     27  H   ???     1      30.293 156.766  36.770
ATOM     28  C   ???     1      30.610 156.997  35.779
ATOM     29  C   ???     1      31.539 157.913  35.337
ATOM     30  H   ???     1      32.263 158.499  35.908
ATOM     31  N   ???     1      30.072 156.413  34.666
ATOM     32  H   ???     1      29.357 155.680  34.661
ATOM     33  C   ???     1      30.602 156.998  33.560
ATOM     34  H   ???     1      30.322 156.741  32.538
ATOM     35  N   ???     1      31.512 157.923  33.929
ATOM     36 CU   ???     1      30.948 159.922  34.107
ATOM     37 CU   ???     1      32.704 158.884  32.715
END
