# Supplementary material for: Can the results of quantum refinement be improved with a continuum-solvation model?
Source: Acta Crystallogr B Struct Sci Cryst Eng Mater. 2021 Nov 17;77(Pt 6):906–18. doi: 10.1107/S2052520621009574 (PMC8662944; doi:10.1107/S2052520621009574)
Supplement: Supplementary file 1 [file b-77-00906-sup1.tgz › structures/3.4-pmmo/Cu2_e80_qm.pdb]

REMARK VERSION:1.3
REMARK VERSION:1.3
REMARK VERSION:1.3
REMARK VERSION:1.3
REMARK Energies (QM/MM, QM+ptch, MM3) =   -2290.903694  -4092.730697   1790.348952 H
REMARK /home/justin/snic2019-35-66/Justin/cosmo_proj/Pmmo/Cu2/Cu2_e80
REMARK Tue May 11 10:27:54 CEST 2021
ATOM      1  C   ???     1      35.806 157.855  32.361
ATOM      2  H   ???     1      35.629 157.864  33.456
ATOM      3  H   ???     1      36.889 157.702  32.203
ATOM      4  C   ???     1      35.415 159.180  31.763
ATOM      5  C   ???     1      36.156 160.015  30.949
ATOM      6  H   ???     1      37.174 159.946  30.566
ATOM      7  N   ???     1      34.159 159.763  31.930
ATOM      8  C   ???     1      34.126 160.886  31.216
ATOM      9  H   ???     1      33.278 161.560  31.112
ATOM     10  N   ???     1      35.323 161.076  30.619
ATOM     11  H   ???     1      35.571 161.863  30.018
ATOM     12  H   ???     1      35.496 155.790  32.273
ATOM     13  N   ???     1      33.605 156.835  32.202
ATOM     14  H   ???     1      33.510 156.459  33.156
ATOM     15  H   ???     1      32.986 156.244  31.627
ATOM     16  C   ???     1      35.015 156.652  31.772
ATOM     17  H   ???     1      35.086 156.592  30.675
ATOM     18  H   ???     1      31.572 162.005  33.098
ATOM     19  C   ???     1      30.854 161.327  32.595
ATOM     20  C   ???     1      29.456 161.373  32.598
ATOM     21  H   ???     1      28.750 162.038  33.098
ATOM     22  N   ???     1      31.262 160.318  31.704
ATOM     23  C   ???     1      30.151 159.791  31.212
ATOM     24  H   ???     1      30.095 158.967  30.496
ATOM     25  N   ???     1      29.049 160.404  31.717
ATOM     26  H   ???     1      28.076 160.170  31.502
ATOM     27  H   ???     1      30.292 156.767  36.767
ATOM     28  C   ???     1      30.610 157.001  35.776
ATOM     29  C   ???     1      31.540 157.917  35.337
ATOM     30  H   ???     1      32.257 158.511  35.908
ATOM     31  N   ???     1      30.075 156.417  34.662
ATOM     32  H   ???     1      29.354 155.691  34.653
ATOM     33  C   ???     1      30.604 157.002  33.558
ATOM     34  H   ???     1      30.322 156.747  32.536
ATOM     35  N   ???     1      31.515 157.927  33.928
ATOM     36 CU   ???     1      30.917 159.914  34.109
ATOM     37 CU   ???     1      32.700 158.891  32.716
END
