# Supplementary material for: Can the results of quantum refinement be improved with a continuum-solvation model?
Source: Acta Crystallogr B Struct Sci Cryst Eng Mater. 2021 Nov 17;77(Pt 6):906–18. doi: 10.1107/S2052520621009574 (PMC8662944; doi:10.1107/S2052520621009574)
Supplement: Supplementary file 1 [file b-77-00906-sup1.tgz › structures/3.4-pmmo/Cu1_vac_qm.pdb]

REMARK VERSION:1.3
REMARK VERSION:1.3
REMARK VERSION:1.3
REMARK VERSION:1.3
REMARK Energies (QM/MM, QM+ptch, MM3) =    -650.681987  -2452.452910   1782.864470 H
REMARK /home/justin/snic2019-35-66/Justin/cosmo_proj/Pmmo/Cu1/Cu1_vac
REMARK Tue May 11 10:25:43 CEST 2021
ATOM      1  C   ???     1      35.739 157.867  32.437
ATOM      2  H   ???     1      35.412 157.893  33.496
ATOM      3  H   ???     1      36.835 157.719  32.432
ATOM      4  C   ???     1      35.413 159.178  31.783
ATOM      5  C   ???     1      36.189 160.006  30.997
ATOM      6  H   ???     1      37.227 159.945  30.670
ATOM      7  N   ???     1      34.151 159.749  31.878
ATOM      8  C   ???     1      34.133 160.860  31.154
ATOM      9  H   ???     1      33.279 161.522  31.011
ATOM     10  N   ???     1      35.362 161.058  30.614
ATOM     11  H   ???     1      35.636 161.838  30.017
ATOM     12  H   ???     1      35.518 155.790  32.265
ATOM     13  N   ???     1      33.609 156.749  32.014
ATOM     14  H   ???     1      33.415 156.436  32.975
ATOM     15  H   ???     1      33.094 156.100  31.400
ATOM     16  C   ???     1      35.054 156.648  31.756
ATOM     17  H   ???     1      35.252 156.621  30.672
ATOM     18  H   ???     1      31.564 162.013  33.089
ATOM     19  C   ???     1      30.824 161.394  32.545
ATOM     20  C   ???     1      29.477 161.607  32.359
ATOM     21  H   ???     1      28.807 162.406  32.680
ATOM     22  N   ???     1      31.184 160.219  31.910
ATOM     23  C   ???     1      30.078 159.703  31.395
ATOM     24  H   ???     1      30.005 158.786  30.808
ATOM     25  N   ???     1      29.021 160.519  31.646
ATOM     26  H   ???     1      28.059 160.378  31.333
ATOM     27  H   ???     1      30.296 156.771  36.768
ATOM     28  C   ???     1      30.623 157.008  35.779
ATOM     29  C   ???     1      31.602 157.863  35.329
ATOM     30  H   ???     1      32.276 158.500  35.902
ATOM     31  N   ???     1      30.063 156.437  34.662
ATOM     32  H   ???     1      29.305 155.754  34.653
ATOM     33  C   ???     1      30.674 156.975  33.566
ATOM     34  H   ???     1      30.423 156.708  32.539
ATOM     35  N   ???     1      31.618 157.843  33.947
ATOM     36 CU   ???     1      32.679 158.940  32.726
END
