# Supplementary material for: Can the results of quantum refinement be improved with a continuum-solvation model?
Source: Acta Crystallogr B Struct Sci Cryst Eng Mater. 2021 Nov 17;77(Pt 6):906–18. doi: 10.1107/S2052520621009574 (PMC8662944; doi:10.1107/S2052520621009574)
Supplement: Supplementary file 1 [file b-77-00906-sup1.tgz › structures/3.4-pmmo/Cu1_e4_qm.pdb]

REMARK VERSION:1.3
REMARK VERSION:1.3
REMARK VERSION:1.3
REMARK VERSION:1.3
REMARK Energies (QM/MM, QM+ptch, MM3) =    -650.738425  -2452.503525   1782.864470 H
REMARK /home/justin/snic2019-35-66/Justin/cosmo_proj/Pmmo/Cu1/Cu1_e4
REMARK Tue May 11 10:25:43 CEST 2021
ATOM      1  C   ???     1      35.742 157.864  32.433
ATOM      2  H   ???     1      35.416 157.889  33.493
ATOM      3  H   ???     1      36.838 157.715  32.422
ATOM      4  C   ???     1      35.416 159.177  31.781
ATOM      5  C   ???     1      36.188 160.002  30.986
ATOM      6  H   ???     1      37.221 159.935  30.645
ATOM      7  N   ???     1      34.156 159.754  31.888
ATOM      8  C   ???     1      34.140 160.866  31.160
ATOM      9  H   ???     1      33.291 161.535  31.025
ATOM     10  N   ???     1      35.363 161.056  30.609
ATOM     11  H   ???     1      35.634 161.835  30.008
ATOM     12  H   ???     1      35.516 155.790  32.265
ATOM     13  N   ???     1      33.609 156.755  32.012
ATOM     14  H   ???     1      33.416 156.459  32.978
ATOM     15  H   ???     1      33.090 156.096  31.412
ATOM     16  C   ???     1      35.051 156.647  31.754
ATOM     17  H   ???     1      35.249 156.618  30.670
ATOM     18  H   ???     1      31.564 162.014  33.088
ATOM     19  C   ???     1      30.825 161.392  32.545
ATOM     20  C   ???     1      29.472 161.589  32.375
ATOM     21  H   ???     1      28.793 162.374  32.709
ATOM     22  N   ???     1      31.193 160.226  31.896
ATOM     23  C   ???     1      30.084 159.700  31.392
ATOM     24  H   ???     1      30.010 158.780  30.809
ATOM     25  N   ???     1      29.022 160.500  31.660
ATOM     26  H   ???     1      28.058 160.342  31.365
ATOM     27  H   ???     1      30.296 156.771  36.767
ATOM     28  C   ???     1      30.625 157.010  35.778
ATOM     29  C   ???     1      31.608 157.863  35.331
ATOM     30  H   ???     1      32.284 158.497  35.906
ATOM     31  N   ???     1      30.064 156.445  34.660
ATOM     32  H   ???     1      29.303 155.765  34.646
ATOM     33  C   ???     1      30.674 156.983  33.566
ATOM     34  H   ???     1      30.418 156.719  32.540
ATOM     35  N   ???     1      31.621 157.849  33.949
ATOM     36 CU   ???     1      32.681 158.940  32.725
END
