# Supplementary material for: Can the results of quantum refinement be improved with a continuum-solvation model?
Source: Acta Crystallogr B Struct Sci Cryst Eng Mater. 2021 Nov 17;77(Pt 6):906–18. doi: 10.1107/S2052520621009574 (PMC8662944; doi:10.1107/S2052520621009574)
Supplement: Supplementary file 1 [file b-77-00906-sup1.tgz › structures/3.4-pmmo/Cu2_vac_qm.pdb]

REMARK VERSION:1.3
REMARK VERSION:1.3
REMARK VERSION:1.3
REMARK VERSION:1.3
REMARK Energies (QM/MM, QM+ptch, MM3) =   -2290.663517  -4092.484646   1790.348952 H
REMARK /home/justin/snic2019-35-66/Justin/cosmo_proj/Pmmo/Cu2/Cu2_vac
REMARK Tue May 11 10:27:54 CEST 2021
ATOM      1  C   ???     1      35.805 157.863  32.364
ATOM      2  H   ???     1      35.638 157.873  33.461
ATOM      3  H   ???     1      36.888 157.716  32.208
ATOM      4  C   ???     1      35.409 159.187  31.766
ATOM      5  C   ???     1      36.162 160.036  30.981
ATOM      6  H   ???     1      37.192 159.978  30.629
ATOM      7  N   ???     1      34.143 159.761  31.910
ATOM      8  C   ???     1      34.117 160.891  31.208
ATOM      9  H   ???     1      33.268 161.560  31.087
ATOM     10  N   ???     1      35.329 161.094  30.643
ATOM     11  H   ???     1      35.590 161.888  30.056
ATOM     12  H   ???     1      35.504 155.792  32.272
ATOM     13  N   ???     1      33.606 156.819  32.204
ATOM     14  H   ???     1      33.519 156.413  33.148
ATOM     15  H   ???     1      33.004 156.226  31.612
ATOM     16  C   ???     1      35.028 156.655  31.771
ATOM     17  H   ???     1      35.096 156.594  30.674
ATOM     18  H   ???     1      31.562 162.002  33.099
ATOM     19  C   ???     1      30.833 161.335  32.593
ATOM     20  C   ???     1      29.444 161.479  32.523
ATOM     21  H   ???     1      28.767 162.216  32.962
ATOM     22  N   ???     1      31.212 160.270  31.753
ATOM     23  C   ???     1      30.097 159.808  31.217
ATOM     24  H   ???     1      30.025 158.984  30.501
ATOM     25  N   ???     1      29.012 160.515  31.650
ATOM     26  H   ???     1      28.041 160.376  31.356
ATOM     27  H   ???     1      30.294 156.762  36.776
ATOM     28  C   ???     1      30.609 156.988  35.785
ATOM     29  C   ???     1      31.540 157.900  35.340
ATOM     30  H   ???     1      32.276 158.472  35.912
ATOM     31  N   ???     1      30.065 156.405  34.674
ATOM     32  H   ???     1      29.353 155.668  34.675
ATOM     33  C   ???     1      30.596 156.990  33.564
ATOM     34  H   ???     1      30.318 156.732  32.542
ATOM     35  N   ???     1      31.509 157.912  33.931
ATOM     36 CU   ???     1      30.993 159.932  34.108
ATOM     37 CU   ???     1      32.709 158.874  32.715
END
