# Supplementary material for: Can the results of quantum refinement be improved with a continuum-solvation model?
Source: Acta Crystallogr B Struct Sci Cryst Eng Mater. 2021 Nov 17;77(Pt 6):906–18. doi: 10.1107/S2052520621009574 (PMC8662944; doi:10.1107/S2052520621009574)
Supplement: Supplementary file 1 [file b-77-00906-sup1.tgz › structures/3.4-pmmo/Cu1_e80_qm.pdb]

REMARK VERSION:1.3
REMARK VERSION:1.3
REMARK VERSION:1.3
REMARK VERSION:1.3
REMARK Energies (QM/MM, QM+ptch, MM3) =    -650.770653  -2452.528471   1782.864470 H
REMARK /home/justin/snic2019-35-66/Justin/cosmo_proj/Pmmo/Cu1/Cu1_e80
REMARK Tue May 11 10:25:43 CEST 2021
ATOM      1  C   ???     1      35.744 157.863  32.431
ATOM      2  H   ???     1      35.419 157.885  33.491
ATOM      3  H   ???     1      36.839 157.712  32.417
ATOM      4  C   ???     1      35.417 159.176  31.781
ATOM      5  C   ???     1      36.185 159.997  30.978
ATOM      6  H   ???     1      37.215 159.927  30.626
ATOM      7  N   ???     1      34.160 159.758  31.896
ATOM      8  C   ???     1      34.143 160.869  31.165
ATOM      9  H   ???     1      33.297 161.543  31.035
ATOM     10  N   ???     1      35.362 161.054  30.605
ATOM     11  H   ???     1      35.631 161.830  30.000
ATOM     12  H   ???     1      35.515 155.789  32.265
ATOM     13  N   ???     1      33.608 156.760  32.013
ATOM     14  H   ???     1      33.415 156.469  32.980
ATOM     15  H   ???     1      33.086 156.099  31.419
ATOM     16  C   ???     1      35.049 156.647  31.754
ATOM     17  H   ???     1      35.247 156.616  30.669
ATOM     18  H   ???     1      31.565 162.015  33.088
ATOM     19  C   ???     1      30.826 161.392  32.544
ATOM     20  C   ???     1      29.471 161.582  32.379
ATOM     21  H   ???     1      28.788 162.362  32.717
ATOM     22  N   ???     1      31.198 160.229  31.890
ATOM     23  C   ???     1      30.087 159.699  31.391
ATOM     24  H   ???     1      30.012 158.776  30.813
ATOM     25  N   ???     1      29.024 160.492  31.665
ATOM     26  H   ???     1      28.058 160.325  31.379
ATOM     27  H   ???     1      30.296 156.771  36.766
ATOM     28  C   ???     1      30.626 157.011  35.778
ATOM     29  C   ???     1      31.611 157.863  35.334
ATOM     30  H   ???     1      32.290 158.493  35.910
ATOM     31  N   ???     1      30.064 156.450  34.659
ATOM     32  H   ???     1      29.300 155.772  34.642
ATOM     33  C   ???     1      30.674 156.989  33.567
ATOM     34  H   ???     1      30.415 156.726  32.541
ATOM     35  N   ???     1      31.623 157.853  33.951
ATOM     36 CU   ???     1      32.683 158.940  32.722
END
