# Supplementary material for: Can the results of quantum refinement be improved with a continuum-solvation model?
Source: Acta Crystallogr B Struct Sci Cryst Eng Mater. 2021 Nov 17;77(Pt 6):906–18. doi: 10.1107/S2052520621009574 (PMC8662944; doi:10.1107/S2052520621009574)
Supplement: Supplementary file 1 [file b-77-00906-sup1.tgz › structures/3.1-v_nitrogenase/NH_s_e4_qm2.pdb]

REMARK MoFe cluster N2 nase NH lig
REMARK Energies (QM/MM, QM+ptch, MM3) =  -14942.367671 -15102.250548    219.530011 H
REMARK /home/justin/snic2019-35-66/Justin/cosmo_proj/V-cryst/NH/e4/small
REMARK Thu Aug 26 10:11:52 CEST 2021
ATOM      1  H   ???     1     115.124  24.094 168.050
ATOM      2  C   ???     1     115.151  24.208 166.950
ATOM      3  H   ???     1     116.047  23.660 166.596
ATOM      4  H   ???     1     114.262  23.704 166.524
ATOM      5  C   ???     1     115.227  25.670 166.477
ATOM      6  H   ???     1     114.275  26.200 166.659
ATOM      7  H   ???     1     116.025  26.218 167.010
ATOM      8  C   ???     1     115.590  25.670 164.990
ATOM      9  O   ???     1     116.777  25.533 164.628
ATOM     10  N   ???     1     114.573  25.687 164.115
ATOM     11  H   ???     1     114.699  25.654 163.092
ATOM     12  H   ???     1     113.610  25.830 164.417
ATOM     13  H   ???     1     121.350  25.948 168.442
ATOM     14  C   ???     1     120.556  26.112 167.706
ATOM     15  C   ???     1     120.042  25.341 166.676
ATOM     16  H   ???     1     120.259  24.334 166.315
ATOM     17  N   ???     1     119.921  27.342 167.748
ATOM     18  C   ???     1     119.029  27.309 166.761
ATOM     19  H   ???     1     118.359  28.117 166.453
ATOM     20  N   ???     1     119.066  26.124 166.090
ATOM     21  H   ???     1     118.336  25.830 165.406
ATOM     22  H   ???     1     124.144  33.298 163.279
ATOM     23  C   ???     1     123.719  32.343 162.916
ATOM     24  H   ???     1     123.510  32.416 161.832
ATOM     25  H   ???     1     124.431  31.513 163.102
ATOM     26  S   ???     1     122.137  32.167 163.882
ATOM     27  H   ???     1     113.678  29.361 168.455
ATOM     28  C   ???     1     114.300  29.442 167.561
ATOM     29  C   ???     1     115.563  30.058 167.598
ATOM     30  H   ???     1     115.955  30.457 168.544
ATOM     31  C   ???     1     113.803  28.932 166.350
ATOM     32  H   ???     1     112.814  28.453 166.326
ATOM     33  C   ???     1     116.320  30.162 166.418
ATOM     34  H   ???     1     117.306  30.645 166.414
ATOM     35  C   ???     1     114.561  29.041 165.174
ATOM     36  H   ???     1     114.198  28.656 164.213
ATOM     37  C   ???     1     115.819  29.660 165.206
ATOM     38  H   ???     1     116.420  29.724 164.292
ATOM     39  H   ???     1     113.163  29.447 156.406
ATOM     40  C   ???     1     112.636  29.708 157.333
ATOM     41  C   ???     1     111.416  30.345 157.431
ATOM     42  H   ???     1     110.721  30.719 156.678
ATOM     43  N   ???     1     113.101  29.400 158.601
ATOM     44  C   ???     1     112.176  29.833 159.452
ATOM     45  H   ???     1     112.248  29.752 160.538
ATOM     46  N   ???     1     111.139  30.416 158.785
ATOM     47  H   ???     1     110.290  30.780 159.212
ATOM     48 FE   ???     1     120.691  30.945 162.551
ATOM     49  S   ???     1     118.787  31.111 163.890
ATOM     50  S   ???     1     120.890  28.732 162.193
ATOM     51  S   ???     1     120.340  31.851 160.442
ATOM     52 FE   ???     1     118.695  29.149 162.770
ATOM     53 FE   ???     1     119.769  29.649 160.405
ATOM     54 FE   ???     1     118.344  31.498 161.625
ATOM     55  C   ???     1     117.826  29.706 160.995
ATOM     56  S   ???     1     119.736  28.536 158.475
ATOM     57 FE   ???     1     116.065  30.460 160.408
ATOM     58 FE   ???     1     116.569  28.214 161.585
ATOM     59 FE   ???     1     117.649  28.664 159.292
ATOM     60  S   ???     1     114.516  29.152 161.492
ATOM     61  S   ???     1     116.633  26.709 159.917
ATOM     62  S   ???     1     116.117  29.919 158.223
ATOM     63  V   ???     1     114.914  28.264 159.332
ATOM     64  N   ???     1     117.467  27.845 163.161
ATOM     65  H   ???     1     117.434  26.946 163.655
ATOM     66  O   ???     1     109.178  25.864 156.655
ATOM     67  C   ???     1     109.604  26.514 157.657
ATOM     68  O   ???     1     108.900  27.003 158.590
ATOM     69  C   ???     1     111.132  26.687 157.792
ATOM     70  H   ???     1     111.596  26.805 156.793
ATOM     71  H   ???     1     111.342  27.585 158.395
ATOM     72  C   ???     1     111.765  25.479 158.493
ATOM     73  H   ???     1     111.218  25.278 159.438
ATOM     74  H   ???     1     111.673  24.584 157.847
ATOM     75  C   ???     1     113.255  25.676 158.840
ATOM     76  O   ???     1     113.393  26.783 159.759
ATOM     77  H   ???     1     113.397  26.339 160.694
ATOM     78  C   ???     1     114.069  26.014 157.578
ATOM     79  O   ???     1     114.057  25.212 156.624
ATOM     80  O   ???     1     114.724  27.119 157.611
ATOM     81  C   ???     1     113.845  24.414 159.509
ATOM     82  H   ???     1     113.745  23.559 158.818
ATOM     83  H   ???     1     114.919  24.619 159.697
ATOM     84  C   ???     1     113.142  24.123 160.849
ATOM     85  O   ???     1     112.583  23.021 161.039
ATOM     86  O   ???     1     113.173  25.104 161.691
ATOM     87  C   ???     1     116.044  33.280 161.299
ATOM     88  O   ???     1     115.378  32.260 160.784
ATOM     89  O   ???     1     117.350  33.160 161.466
ATOM     90  O   ???     1     115.462  34.351 161.591
END
