# Supplementary material for: Can the results of quantum refinement be improved with a continuum-solvation model?
Source: Acta Crystallogr B Struct Sci Cryst Eng Mater. 2021 Nov 17;77(Pt 6):906–18. doi: 10.1107/S2052520621009574 (PMC8662944; doi:10.1107/S2052520621009574)
Supplement: Supplementary file 1 [file b-77-00906-sup1.tgz › structures/3.1-v_nitrogenase/NH_s_e4_qm1.pdb]

REMARK VERSION:1.3
REMARK VERSION:1.3
REMARK VERSION:1.3
REMARK VERSION:1.3
REMARK Energies (QM/MM, QM+ptch, MM3) =  -14942.367671 -15445.120789    219.530011 H
REMARK /home/justin/snic2019-35-66/Justin/cosmo_proj/V-cryst/NH/e4/small
REMARK Thu Aug 26 10:11:52 CEST 2021
ATOM      1  H   ???     1     115.144  24.215 167.997
ATOM      2  C   ???     1     115.205  24.505 166.916
ATOM      3  H   ???     1     114.692  25.483 166.834
ATOM      4  H   ???     1     116.275  24.714 166.708
ATOM      5  C   ???     1     114.670  23.567 165.839
ATOM      6  H   ???     1     114.925  23.982 164.843
ATOM      7  H   ???     1     115.152  22.567 165.889
ATOM      8  C   ???     1     113.168  23.376 165.938
ATOM      9  O   ???     1     112.585  23.627 167.001
ATOM     10  N   ???     1     112.531  22.894 164.825
ATOM     11  H   ???     1     111.509  22.900 164.909
ATOM     12  H   ???     1     112.857  23.113 163.846
ATOM     13  H   ???     1     121.372  25.951 168.423
ATOM     14  C   ???     1     120.669  26.129 167.598
ATOM     15  C   ???     1     120.181  25.383 166.534
ATOM     16  H   ???     1     120.327  24.351 166.212
ATOM     17  N   ???     1     120.177  27.426 167.539
ATOM     18  C   ???     1     119.405  27.463 166.458
ATOM     19  H   ???     1     118.864  28.323 166.050
ATOM     20  N   ???     1     119.376  26.258 165.826
ATOM     21  H   ???     1     118.846  26.128 164.941
ATOM     22  H   ???     1     124.149  33.285 163.274
ATOM     23  C   ???     1     123.736  32.321 162.909
ATOM     24  H   ???     1     123.436  32.421 161.848
ATOM     25  H   ???     1     124.495  31.518 163.005
ATOM     26  S   ???     1     122.254  32.032 163.990
ATOM     27  H   ???     1     113.677  29.403 168.395
ATOM     28  C   ???     1     114.210  29.508 167.442
ATOM     29  C   ???     1     115.207  30.485 167.288
ATOM     30  H   ???     1     115.465  31.142 168.132
ATOM     31  C   ???     1     113.891  28.656 166.368
ATOM     32  H   ???     1     113.126  27.877 166.493
ATOM     33  C   ???     1     115.860  30.633 166.054
ATOM     34  H   ???     1     116.646  31.385 165.911
ATOM     35  C   ???     1     114.556  28.795 165.140
ATOM     36  H   ???     1     114.341  28.130 164.295
ATOM     37  C   ???     1     115.531  29.793 164.983
ATOM     38  H   ???     1     116.047  29.901 164.024
ATOM     39  H   ???     1     113.181  29.397 156.362
ATOM     40  C   ???     1     112.640  29.605 157.286
ATOM     41  C   ???     1     111.284  29.825 157.313
ATOM     42  H   ???     1     110.551  29.882 156.506
ATOM     43  N   ???     1     113.107  29.461 158.591
ATOM     44  C   ???     1     112.025  29.549 159.361
ATOM     45  H   ???     1     112.045  29.411 160.444
ATOM     46  N   ???     1     110.880  29.782 158.642
ATOM     47  H   ???     1     110.006  29.170 158.797
ATOM     48 FE   ???     1     120.598  30.938 162.778
ATOM     49  S   ???     1     118.735  31.084 164.153
ATOM     50  S   ???     1     120.839  28.730 162.399
ATOM     51  S   ???     1     120.247  31.929 160.701
ATOM     52 FE   ???     1     118.609  29.167 162.940
ATOM     53 FE   ???     1     119.657  29.729 160.658
ATOM     54 FE   ???     1     118.225  31.518 161.883
ATOM     55  C   ???     1     117.747  29.723 161.237
ATOM     56  S   ???     1     119.671  28.585 158.762
ATOM     57 FE   ???     1     116.073  30.552 160.570
ATOM     58 FE   ???     1     116.473  28.242 161.696
ATOM     59 FE   ???     1     117.567  28.730 159.518
ATOM     60  S   ???     1     114.460  29.280 161.567
ATOM     61  S   ???     1     116.575  26.734 160.001
ATOM     62  S   ???     1     116.131  29.998 158.340
ATOM     63  V   ???     1     114.927  28.348 159.460
ATOM     64  S   ???     1     117.384  27.413 163.585
ATOM     65  O   ???     1     108.987  25.757 157.457
ATOM     66  C   ???     1     109.625  26.734 157.929
ATOM     67  O   ???     1     109.084  27.817 158.365
ATOM     68  C   ???     1     111.162  26.619 157.980
ATOM     69  H   ???     1     111.520  26.353 156.967
ATOM     70  H   ???     1     111.615  27.578 158.252
ATOM     71  C   ???     1     111.704  25.569 158.962
ATOM     72  H   ???     1     111.182  25.644 159.938
ATOM     73  H   ???     1     111.532  24.550 158.567
ATOM     74  C   ???     1     113.218  25.768 159.247
ATOM     75  O   ???     1     113.392  26.962 160.033
ATOM     76  H   ???     1     113.480  26.624 161.026
ATOM     77  C   ???     1     113.984  25.995 157.919
ATOM     78  O   ???     1     113.971  25.103 157.048
ATOM     79  O   ???     1     114.568  27.140 157.803
ATOM     80  C   ???     1     113.796  24.563 160.035
ATOM     81  H   ???     1     113.554  23.625 159.506
ATOM     82  H   ???     1     114.898  24.688 160.065
ATOM     83  C   ???     1     113.316  24.513 161.503
ATOM     84  O   ???     1     112.901  23.416 161.979
ATOM     85  O   ???     1     113.415  25.607 162.151
ATOM     86  C   ???     1     116.009  33.354 161.399
ATOM     87  O   ???     1     115.436  32.362 160.736
ATOM     88  O   ???     1     117.238  33.169 161.851
ATOM     89  O   ???     1     115.416  34.440 161.575
END
