# Supplementary material for: Can the results of quantum refinement be improved with a continuum-solvation model?
Source: Acta Crystallogr B Struct Sci Cryst Eng Mater. 2021 Nov 17;77(Pt 6):906–18. doi: 10.1107/S2052520621009574 (PMC8662944; doi:10.1107/S2052520621009574)
Supplement: Supplementary file 1 [file b-77-00906-sup1.tgz › structures/3.1-v_nitrogenase/OH_l_e4_qm2.pdb]

REMARK VERSION:1.3
REMARK VERSION:1.3
REMARK VERSION:1.3
REMARK VERSION:1.3
REMARK Energies (QM/MM, QM+ptch, MM3) =  -15398.795227 -15560.632212    221.957066 H
REMARK /home/justin/snic2019-35-66/Justin/cosmo_proj/V-cryst/OH/epsilon_4/large
REMARK Thu Aug 26 10:06:48 CEST 2021
ATOM      1  H   ???     1     117.668  23.591 156.487
ATOM      2  C   ???     1     117.547  23.976 157.511
ATOM      3  H   ???     1     118.098  23.369 158.245
ATOM      4  H   ???     1     116.476  24.026 157.763
ATOM      5  N   ???     1     118.083  25.380 157.551
ATOM      6  H   ???     1     117.787  25.880 158.459
ATOM      7  H   ???     1     117.677  25.958 156.794
ATOM      8  H   ???     1     119.112  25.439 157.473
ATOM      9  H   ???     1     115.125  24.089 168.054
ATOM     10  C   ???     1     115.151  24.196 166.955
ATOM     11  H   ???     1     116.017  23.606 166.596
ATOM     12  H   ???     1     114.235  23.736 166.538
ATOM     13  C   ???     1     115.288  25.660 166.504
ATOM     14  H   ???     1     114.369  26.232 166.726
ATOM     15  H   ???     1     116.129  26.155 167.017
ATOM     16  C   ???     1     115.584  25.682 165.009
ATOM     17  O   ???     1     116.758  25.662 164.574
ATOM     18  N   ???     1     114.522  25.630 164.188
ATOM     19  H   ???     1     114.576  25.495 163.165
ATOM     20  H   ???     1     113.583  25.563 164.580
ATOM     21  H   ???     1     121.348  25.952 168.439
ATOM     22  C   ???     1     120.560  26.120 167.703
ATOM     23  C   ???     1     120.062  25.350 166.667
ATOM     24  H   ???     1     120.292  24.348 166.303
ATOM     25  N   ???     1     119.911  27.342 167.752
ATOM     26  C   ???     1     119.019  27.304 166.770
ATOM     27  H   ???     1     118.323  28.101 166.492
ATOM     28  N   ???     1     119.076  26.125 166.085
ATOM     29  H   ???     1     118.362  25.823 165.399
ATOM     30  H   ???     1     124.145  33.299 163.281
ATOM     31  C   ???     1     123.721  32.342 162.918
ATOM     32  H   ???     1     123.524  32.408 161.833
ATOM     33  H   ???     1     124.416  31.508 163.128
ATOM     34  S   ???     1     122.130  32.159 163.875
ATOM     35  H   ???     1     117.246  35.097 158.704
ATOM     36  C   ???     1     116.816  34.271 158.115
ATOM     37  H   ???     1     116.621  34.620 157.086
ATOM     38  H   ???     1     115.886  33.909 158.590
ATOM     39  N   ???     1     117.835  33.214 158.087
ATOM     40  H   ???     1     118.318  33.018 158.978
ATOM     41  C   ???     1     118.003  32.318 157.113
ATOM     42  N   ???     1     117.198  32.341 156.014
ATOM     43  H   ???     1     116.214  32.574 156.168
ATOM     44  H   ???     1     117.338  31.584 155.343
ATOM     45  N   ???     1     119.055  31.471 157.149
ATOM     46  H   ???     1     119.596  31.464 158.030
ATOM     47  H   ???     1     118.904  30.507 156.822
ATOM     48  H   ???     1     110.408  28.610 163.702
ATOM     49  C   ???     1     111.482  28.481 163.451
ATOM     50  H   ???     1     112.018  28.063 164.314
ATOM     51  H   ???     1     111.926  29.452 163.181
ATOM     52  N   ???     1     111.705  27.547 162.280
ATOM     53  H   ???     1     111.901  26.534 162.487
ATOM     54  H   ???     1     112.569  27.875 161.768
ATOM     55  H   ???     1     110.932  27.561 161.588
ATOM     56  H   ???     1     113.683  29.362 168.453
ATOM     57  C   ???     1     114.310  29.446 167.565
ATOM     58  C   ???     1     115.566  30.070 167.612
ATOM     59  H   ???     1     115.949  30.469 168.560
ATOM     60  C   ???     1     113.823  28.930 166.355
ATOM     61  H   ???     1     112.840  28.440 166.337
ATOM     62  C   ???     1     116.328  30.188 166.438
ATOM     63  H   ???     1     117.307  30.682 166.452
ATOM     64  C   ???     1     114.586  29.051 165.185
ATOM     65  H   ???     1     114.241  28.657 164.223
ATOM     66  C   ???     1     115.833  29.688 165.225
ATOM     67  H   ???     1     116.424  29.788 164.311
ATOM     68  H   ???     1     113.164  29.440 156.409
ATOM     69  C   ???     1     112.642  29.692 157.336
ATOM     70  C   ???     1     111.418  30.322 157.423
ATOM     71  H   ???     1     110.724  30.677 156.662
ATOM     72  N   ???     1     113.108  29.405 158.611
ATOM     73  C   ???     1     112.176  29.853 159.450
ATOM     74  H   ???     1     112.256  29.858 160.536
ATOM     75  N   ???     1     111.139  30.414 158.771
ATOM     76  H   ???     1     110.296  30.806 159.188
ATOM     77 FE   ???     1     120.695  30.949 162.557
ATOM     78  S   ???     1     118.792  31.103 163.881
ATOM     79  S   ???     1     120.884  28.736 162.190
ATOM     80  S   ???     1     120.326  31.854 160.439
ATOM     81 FE   ???     1     118.701  29.155 162.773
ATOM     82 FE   ???     1     119.770  29.655 160.410
ATOM     83 FE   ???     1     118.339  31.500 161.629
ATOM     84  C   ???     1     117.818  29.695 161.005
ATOM     85  S   ???     1     119.735  28.541 158.474
ATOM     86 FE   ???     1     116.061  30.462 160.412
ATOM     87 FE   ???     1     116.560  28.210 161.570
ATOM     88 FE   ???     1     117.653  28.671 159.289
ATOM     89  S   ???     1     114.509  29.140 161.487
ATOM     90  S   ???     1     116.640  26.707 159.908
ATOM     91  S   ???     1     116.119  29.920 158.228
ATOM     92  V   ???     1     114.917  28.258 159.324
ATOM     93  O   ???     1     117.429  27.791 163.229
ATOM     94  H   ???     1     117.307  26.909 163.676
ATOM     95  O   ???     1     109.173  25.881 156.692
ATOM     96  C   ???     1     109.617  26.526 157.681
ATOM     97  O   ???     1     108.955  27.018 158.642
ATOM     98  C   ???     1     111.152  26.687 157.778
ATOM     99  H   ???     1     111.600  26.772 156.769
ATOM    100  H   ???     1     111.382  27.598 158.353
ATOM    101  C   ???     1     111.769  25.488 158.501
ATOM    102  H   ???     1     111.223  25.310 159.451
ATOM    103  H   ???     1     111.669  24.580 157.878
ATOM    104  C   ???     1     113.258  25.676 158.840
ATOM    105  O   ???     1     113.415  26.786 159.774
ATOM    106  H   ???     1     113.477  26.291 160.692
ATOM    107  C   ???     1     114.071  26.016 157.585
ATOM    108  O   ???     1     114.076  25.221 156.635
ATOM    109  O   ???     1     114.735  27.128 157.626
ATOM    110  C   ???     1     113.848  24.418 159.516
ATOM    111  H   ???     1     113.743  23.558 158.836
ATOM    112  H   ???     1     114.922  24.609 159.714
ATOM    113  C   ???     1     113.135  24.133 160.850
ATOM    114  O   ???     1     112.579  23.050 161.051
ATOM    115  O   ???     1     113.169  25.148 161.691
ATOM    116  C   ???     1     116.049  33.274 161.285
ATOM    117  O   ???     1     115.388  32.241 160.772
ATOM    118  O   ???     1     117.362  33.144 161.449
ATOM    119  O   ???     1     115.473  34.334 161.571
END
