# Supplementary material for: Can the results of quantum refinement be improved with a continuum-solvation model?
Source: Acta Crystallogr B Struct Sci Cryst Eng Mater. 2021 Nov 17;77(Pt 6):906–18. doi: 10.1107/S2052520621009574 (PMC8662944; doi:10.1107/S2052520621009574)
Supplement: Supplementary file 1 [file b-77-00906-sup1.tgz › structures/3.1-v_nitrogenase/OH_l_e4_qm1.pdb]

REMARK VERSION:1.3
REMARK VERSION:1.3
REMARK VERSION:1.3
REMARK VERSION:1.3
REMARK Energies (QM/MM, QM+ptch, MM3) =  -15398.795227 -15883.076317    221.957066 H
REMARK /home/justin/snic2019-35-66/Justin/cosmo_proj/V-cryst/OH/epsilon_4/large
REMARK Thu Aug 26 10:06:48 CEST 2021
ATOM      1  H   ???     1     117.243  23.596 156.432
ATOM      2  C   ???     1     117.204  23.951 157.470
ATOM      3  H   ???     1     118.147  23.739 158.000
ATOM      4  H   ???     1     116.346  23.509 157.999
ATOM      5  N   ???     1     116.989  25.419 157.401
ATOM      6  H   ???     1     116.934  25.879 158.377
ATOM      7  H   ???     1     116.047  25.595 156.959
ATOM      8  H   ???     1     117.728  25.914 156.876
ATOM      9  H   ???     1     115.145  24.197 168.006
ATOM     10  C   ???     1     115.206  24.460 166.924
ATOM     11  H   ???     1     114.747  25.462 166.820
ATOM     12  H   ???     1     116.283  24.595 166.697
ATOM     13  C   ???     1     114.599  23.506 165.906
ATOM     14  H   ???     1     114.884  23.829 164.884
ATOM     15  H   ???     1     114.998  22.476 166.022
ATOM     16  C   ???     1     113.086  23.441 166.000
ATOM     17  O   ???     1     112.492  23.867 166.995
ATOM     18  N   ???     1     112.440  22.862 164.932
ATOM     19  H   ???     1     111.420  22.947 164.972
ATOM     20  H   ???     1     112.814  22.969 163.970
ATOM     21  H   ???     1     121.364  25.948 168.414
ATOM     22  C   ???     1     120.658  26.118 167.596
ATOM     23  C   ???     1     120.170  25.332 166.565
ATOM     24  H   ???     1     120.323  24.290 166.279
ATOM     25  N   ???     1     120.156  27.407 167.500
ATOM     26  C   ???     1     119.374  27.403 166.429
ATOM     27  H   ???     1     118.816  28.246 166.011
ATOM     28  N   ???     1     119.350  26.175 165.835
ATOM     29  H   ???     1     118.829  25.989 164.966
ATOM     30  H   ???     1     124.151  33.286 163.274
ATOM     31  C   ???     1     123.741  32.319 162.908
ATOM     32  H   ???     1     123.474  32.409 161.839
ATOM     33  H   ???     1     124.485  31.511 163.043
ATOM     34  S   ???     1     122.229  32.041 163.951
ATOM     35  H   ???     1     117.220  35.072 158.761
ATOM     36  C   ???     1     116.757  34.193 158.291
ATOM     37  H   ???     1     116.571  34.398 157.223
ATOM     38  H   ???     1     115.823  33.913 158.810
ATOM     39  N   ???     1     117.759  33.131 158.412
ATOM     40  H   ???     1     118.173  32.989 159.350
ATOM     41  C   ???     1     118.078  32.235 157.479
ATOM     42  N   ???     1     117.347  32.170 156.323
ATOM     43  H   ???     1     116.331  32.190 156.460
ATOM     44  H   ???     1     117.633  31.417 155.694
ATOM     45  N   ???     1     119.195  31.491 157.603
ATOM     46  H   ???     1     119.710  31.632 158.495
ATOM     47  H   ???     1     119.121  30.469 157.424
ATOM     48  H   ???     1     110.528  28.789 163.644
ATOM     49  C   ???     1     111.583  28.861 163.361
ATOM     50  H   ???     1     112.241  28.713 164.230
ATOM     51  H   ???     1     111.788  29.854 162.927
ATOM     52  N   ???     1     111.915  27.841 162.330
ATOM     53  H   ???     1     112.793  28.182 161.839
ATOM     54  H   ???     1     111.187  27.752 161.603
ATOM     55  H   ???     1     112.167  26.868 162.659
ATOM     56  H   ???     1     113.685  29.408 168.393
ATOM     57  C   ???     1     114.223  29.515 167.443
ATOM     58  C   ???     1     115.135  30.566 167.259
ATOM     59  H   ???     1     115.317  31.281 168.073
ATOM     60  C   ???     1     114.008  28.583 166.412
ATOM     61  H   ???     1     113.320  27.740 166.569
ATOM     62  C   ???     1     115.797  30.716 166.031
ATOM     63  H   ???     1     116.510  31.534 165.871
ATOM     64  C   ???     1     114.690  28.722 165.194
ATOM     65  H   ???     1     114.574  27.989 164.387
ATOM     66  C   ???     1     115.567  29.800 164.999
ATOM     67  H   ???     1     116.094  29.904 164.047
ATOM     68  H   ???     1     113.178  29.420 156.403
ATOM     69  C   ???     1     112.654  29.653 157.337
ATOM     70  C   ???     1     111.332  30.069 157.401
ATOM     71  H   ???     1     110.635  30.265 156.579
ATOM     72  N   ???     1     113.122  29.491 158.633
ATOM     73  C   ???     1     112.050  29.806 159.403
ATOM     74  H   ???     1     112.119  29.831 160.493
ATOM     75  N   ???     1     110.929  30.144 158.723
ATOM     76  H   ???     1     109.782  28.764 158.477
ATOM     77 FE   ???     1     120.609  30.931 162.769
ATOM     78  S   ???     1     118.719  31.095 164.098
ATOM     79  S   ???     1     120.832  28.727 162.375
ATOM     80  S   ???     1     120.264  31.897 160.664
ATOM     81 FE   ???     1     118.620  29.165 162.931
ATOM     82 FE   ???     1     119.653  29.688 160.639
ATOM     83 FE   ???     1     118.239  31.520 161.850
ATOM     84  C   ???     1     117.745  29.716 161.224
ATOM     85  S   ???     1     119.611  28.505 158.721
ATOM     86 FE   ???     1     116.095  30.564 160.545
ATOM     87 FE   ???     1     116.489  28.270 161.767
ATOM     88 FE   ???     1     117.536  28.694 159.539
ATOM     89  S   ???     1     114.490  29.331 161.603
ATOM     90  S   ???     1     116.500  26.716 160.118
ATOM     91  S   ???     1     116.120  29.957 158.336
ATOM     92  V   ???     1     114.876  28.389 159.474
ATOM     93  S   ???     1     117.414  27.406 163.591
ATOM     94  O   ???     1     109.086  25.895 157.539
ATOM     95  C   ???     1     109.742  26.855 157.919
ATOM     96  O   ???     1     109.135  28.028 158.183
ATOM     97  C   ???     1     111.244  26.825 158.113
ATOM     98  H   ???     1     111.704  26.897 157.108
ATOM     99  H   ???     1     111.577  27.710 158.675
ATOM    100  C   ???     1     111.759  25.574 158.830
ATOM    101  H   ???     1     111.183  25.398 159.761
ATOM    102  H   ???     1     111.651  24.677 158.194
ATOM    103  C   ???     1     113.244  25.749 159.212
ATOM    104  O   ???     1     113.390  26.931 160.028
ATOM    105  H   ???     1     113.545  26.532 160.995
ATOM    106  C   ???     1     114.089  25.985 157.945
ATOM    107  O   ???     1     114.256  25.051 157.122
ATOM    108  O   ???     1     114.617  27.146 157.814
ATOM    109  C   ???     1     113.763  24.527 160.018
ATOM    110  H   ???     1     113.513  23.596 159.485
ATOM    111  H   ???     1     114.866  24.620 160.093
ATOM    112  C   ???     1     113.225  24.475 161.468
ATOM    113  O   ???     1     112.803  23.404 161.939
ATOM    114  O   ???     1     113.303  25.599 162.109
ATOM    115  C   ???     1     116.045  33.358 161.341
ATOM    116  O   ???     1     115.445  32.353 160.715
ATOM    117  O   ???     1     117.334  33.203 161.634
ATOM    118  O   ???     1     115.448  34.415 161.593
END
