# Supplementary material for: Can the results of quantum refinement be improved with a continuum-solvation model?
Source: Acta Crystallogr B Struct Sci Cryst Eng Mater. 2021 Nov 17;77(Pt 6):906–18. doi: 10.1107/S2052520621009574 (PMC8662944; doi:10.1107/S2052520621009574)
Supplement: Supplementary file 1 [file b-77-00906-sup1.tgz › structures/3.1-v_nitrogenase/NH_l_e4_qm2.pdb]

REMARK VFe cluster N2ase NH
REMARK Energies (QM/MM, QM+ptch, MM3) =  -15381.235597 -15540.197662    221.957066 H
REMARK /home/justin/snic2019-35-66/Justin/cosmo_proj/V-cryst/NH/e4/large
REMARK Thu Aug 26 10:13:04 CEST 2021
ATOM      1  H   ???     1     117.672  23.594 156.488
ATOM      2  C   ???     1     117.543  23.984 157.511
ATOM      3  H   ???     1     118.087  23.378 158.251
ATOM      4  H   ???     1     116.468  24.028 157.753
ATOM      5  N   ???     1     118.066  25.390 157.566
ATOM      6  H   ???     1     117.720  25.894 158.473
ATOM      7  H   ???     1     117.683  25.967 156.798
ATOM      8  H   ???     1     119.096  25.468 157.533
ATOM      9  H   ???     1     115.124  24.089 168.056
ATOM     10  C   ???     1     115.150  24.195 166.960
ATOM     11  H   ???     1     116.033  23.629 166.602
ATOM     12  H   ???     1     114.247  23.713 166.539
ATOM     13  C   ???     1     115.254  25.660 166.507
ATOM     14  H   ???     1     114.318  26.211 166.715
ATOM     15  H   ???     1     116.076  26.179 167.028
ATOM     16  C   ???     1     115.578  25.665 165.017
ATOM     17  O   ???     1     116.752  25.588 164.608
ATOM     18  N   ???     1     114.526  25.644 164.175
ATOM     19  H   ???     1     114.609  25.534 163.154
ATOM     20  H   ???     1     113.576  25.625 164.542
ATOM     21  H   ???     1     121.347  25.951 168.439
ATOM     22  C   ???     1     120.557  26.119 167.703
ATOM     23  C   ???     1     120.052  25.349 166.669
ATOM     24  H   ???     1     120.277  24.345 166.306
ATOM     25  N   ???     1     119.914  27.343 167.750
ATOM     26  C   ???     1     119.022  27.309 166.767
ATOM     27  H   ???     1     118.339  28.112 166.476
ATOM     28  N   ???     1     119.071  26.128 166.086
ATOM     29  H   ???     1     118.353  25.830 165.399
ATOM     30  H   ???     1     124.145  33.300 163.281
ATOM     31  C   ???     1     123.721  32.344 162.919
ATOM     32  H   ???     1     123.521  32.412 161.834
ATOM     33  H   ???     1     124.424  31.512 163.119
ATOM     34  S   ???     1     122.134  32.163 163.879
ATOM     35  H   ???     1     117.247  35.095 158.706
ATOM     36  C   ???     1     116.816  34.261 158.128
ATOM     37  H   ???     1     116.608  34.597 157.097
ATOM     38  H   ???     1     115.895  33.896 158.618
ATOM     39  N   ???     1     117.841  33.211 158.101
ATOM     40  H   ???     1     118.305  33.002 159.003
ATOM     41  C   ???     1     118.008  32.308 157.134
ATOM     42  N   ???     1     117.201  32.328 156.030
ATOM     43  H   ???     1     116.208  32.498 156.216
ATOM     44  H   ???     1     117.347  31.549 155.385
ATOM     45  N   ???     1     119.064  31.464 157.174
ATOM     46  H   ???     1     119.605  31.488 158.061
ATOM     47  H   ???     1     118.895  30.476 156.923
ATOM     48  H   ???     1     110.431  28.624 163.700
ATOM     49  C   ???     1     111.511  28.502 163.471
ATOM     50  H   ???     1     112.027  28.075 164.342
ATOM     51  H   ???     1     111.961  29.480 163.231
ATOM     52  N   ???     1     111.783  27.596 162.293
ATOM     53  H   ???     1     111.953  26.574 162.480
ATOM     54  H   ???     1     112.689  27.943 161.843
ATOM     55  H   ???     1     111.053  27.642 161.558
ATOM     56  H   ???     1     113.683  29.363 168.453
ATOM     57  C   ???     1     114.310  29.447 167.566
ATOM     58  C   ???     1     115.565  30.074 167.614
ATOM     59  H   ???     1     115.944  30.476 168.563
ATOM     60  C   ???     1     113.827  28.929 166.355
ATOM     61  H   ???     1     112.845  28.436 166.337
ATOM     62  C   ???     1     116.331  30.187 166.442
ATOM     63  H   ???     1     117.311  30.680 166.454
ATOM     64  C   ???     1     114.596  29.044 165.188
ATOM     65  H   ???     1     114.265  28.639 164.224
ATOM     66  C   ???     1     115.843  29.680 165.229
ATOM     67  H   ???     1     116.448  29.751 164.319
ATOM     68  H   ???     1     113.162  29.441 156.408
ATOM     69  C   ???     1     112.637  29.695 157.334
ATOM     70  C   ???     1     111.414  30.327 157.423
ATOM     71  H   ???     1     110.717  30.682 156.664
ATOM     72  N   ???     1     113.105  29.405 158.606
ATOM     73  C   ???     1     112.177  29.854 159.448
ATOM     74  H   ???     1     112.270  29.857 160.534
ATOM     75  N   ???     1     111.138  30.418 158.773
ATOM     76  H   ???     1     110.296  30.810 159.191
ATOM     77 FE   ???     1     120.692  30.947 162.557
ATOM     78  S   ???     1     118.788  31.104 163.888
ATOM     79  S   ???     1     120.886  28.735 162.192
ATOM     80  S   ???     1     120.329  31.858 160.436
ATOM     81 FE   ???     1     118.693  29.149 162.773
ATOM     82 FE   ???     1     119.770  29.653 160.412
ATOM     83 FE   ???     1     118.341  31.498 161.630
ATOM     84  C   ???     1     117.817  29.706 160.987
ATOM     85  S   ???     1     119.738  28.537 158.469
ATOM     86 FE   ???     1     116.062  30.459 160.413
ATOM     87 FE   ???     1     116.571  28.209 161.579
ATOM     88 FE   ???     1     117.653  28.670 159.291
ATOM     89  S   ???     1     114.505  29.136 161.492
ATOM     90  S   ???     1     116.637  26.704 159.910
ATOM     91  S   ???     1     116.118  29.923 158.226
ATOM     92  V   ???     1     114.919  28.260 159.325
ATOM     93  N   ???     1     117.466  27.849 163.139
ATOM     94  H   ???     1     117.342  27.034 163.753
ATOM     95  O   ???     1     109.171  25.876 156.685
ATOM     96  C   ???     1     109.616  26.523 157.676
ATOM     97  O   ???     1     108.948  27.017 158.632
ATOM     98  C   ???     1     111.149  26.682 157.777
ATOM     99  H   ???     1     111.598  26.769 156.768
ATOM    100  H   ???     1     111.380  27.592 158.354
ATOM    101  C   ???     1     111.769  25.482 158.498
ATOM    102  H   ???     1     111.221  25.302 159.447
ATOM    103  H   ???     1     111.670  24.575 157.872
ATOM    104  C   ???     1     113.257  25.674 158.838
ATOM    105  O   ???     1     113.406  26.785 159.766
ATOM    106  H   ???     1     113.475  26.305 160.682
ATOM    107  C   ???     1     114.072  26.011 157.581
ATOM    108  O   ???     1     114.070  25.209 156.631
ATOM    109  O   ???     1     114.733  27.119 157.616
ATOM    110  C   ???     1     113.848  24.420 159.519
ATOM    111  H   ???     1     113.752  23.557 158.840
ATOM    112  H   ???     1     114.921  24.622 159.720
ATOM    113  C   ???     1     113.131  24.133 160.851
ATOM    114  O   ???     1     112.577  23.044 161.048
ATOM    115  O   ???     1     113.157  25.142 161.692
ATOM    116  C   ???     1     116.046  33.281 161.286
ATOM    117  O   ???     1     115.382  32.250 160.779
ATOM    118  O   ???     1     117.358  33.156 161.444
ATOM    119  O   ???     1     115.468  34.345 161.574
END
