# Supplementary material for: Can the results of quantum refinement be improved with a continuum-solvation model?
Source: Acta Crystallogr B Struct Sci Cryst Eng Mater. 2021 Nov 17;77(Pt 6):906–18. doi: 10.1107/S2052520621009574 (PMC8662944; doi:10.1107/S2052520621009574)
Supplement: Supplementary file 1 [file b-77-00906-sup1.tgz › structures/3.1-v_nitrogenase/NH_l_e4_qm1.pdb]

REMARK VERSION:1.3
REMARK VERSION:1.3
REMARK VERSION:1.3
REMARK VERSION:1.3
REMARK Energies (QM/MM, QM+ptch, MM3) =  -15381.235597 -15883.076608    221.957066 H
REMARK /home/justin/snic2019-35-66/Justin/cosmo_proj/V-cryst/NH/e4/large
REMARK Thu Aug 26 10:13:04 CEST 2021
ATOM      1  H   ???     1     117.241  23.596 156.430
ATOM      2  C   ???     1     117.202  23.952 157.467
ATOM      3  H   ???     1     118.146  23.744 157.996
ATOM      4  H   ???     1     116.346  23.509 157.998
ATOM      5  N   ???     1     116.983  25.419 157.395
ATOM      6  H   ???     1     116.929  25.882 158.369
ATOM      7  H   ???     1     116.039  25.591 156.955
ATOM      8  H   ???     1     117.718  25.915 156.866
ATOM      9  H   ???     1     115.145  24.197 168.006
ATOM     10  C   ???     1     115.206  24.461 166.924
ATOM     11  H   ???     1     114.746  25.462 166.820
ATOM     12  H   ???     1     116.283  24.596 166.697
ATOM     13  C   ???     1     114.600  23.506 165.905
ATOM     14  H   ???     1     114.884  23.830 164.883
ATOM     15  H   ???     1     114.999  22.477 166.021
ATOM     16  C   ???     1     113.087  23.441 166.000
ATOM     17  O   ???     1     112.494  23.864 166.997
ATOM     18  N   ???     1     112.441  22.862 164.932
ATOM     19  H   ???     1     111.420  22.946 164.973
ATOM     20  H   ???     1     112.814  22.972 163.970
ATOM     21  H   ???     1     121.363  25.947 168.412
ATOM     22  C   ???     1     120.658  26.118 167.592
ATOM     23  C   ???     1     120.178  25.336 166.553
ATOM     24  H   ???     1     120.339  24.297 166.261
ATOM     25  N   ???     1     120.149  27.404 167.502
ATOM     26  C   ???     1     119.371  27.404 166.428
ATOM     27  H   ???     1     118.810  28.246 166.014
ATOM     28  N   ???     1     119.356  26.180 165.826
ATOM     29  H   ???     1     118.839  25.996 164.954
ATOM     30  H   ???     1     124.152  33.285 163.274
ATOM     31  C   ???     1     123.744  32.318 162.907
ATOM     32  H   ???     1     123.480  32.407 161.837
ATOM     33  H   ???     1     124.489  31.511 163.044
ATOM     34  S   ???     1     122.230  32.039 163.947
ATOM     35  H   ???     1     117.222  35.075 158.757
ATOM     36  C   ???     1     116.760  34.198 158.282
ATOM     37  H   ???     1     116.575  34.408 157.214
ATOM     38  H   ???     1     115.826  33.915 158.799
ATOM     39  N   ???     1     117.763  33.137 158.400
ATOM     40  H   ???     1     118.179  32.993 159.336
ATOM     41  C   ???     1     118.079  32.240 157.467
ATOM     42  N   ???     1     117.346  32.176 156.312
ATOM     43  H   ???     1     116.330  32.198 156.450
ATOM     44  H   ???     1     117.630  31.421 155.683
ATOM     45  N   ???     1     119.195  31.495 157.590
ATOM     46  H   ???     1     119.710  31.635 158.481
ATOM     47  H   ???     1     119.120  30.472 157.412
ATOM     48  H   ???     1     110.529  28.790 163.643
ATOM     49  C   ???     1     111.584  28.863 163.359
ATOM     50  H   ???     1     112.242  28.716 164.228
ATOM     51  H   ???     1     111.788  29.856 162.925
ATOM     52  N   ???     1     111.918  27.843 162.329
ATOM     53  H   ???     1     112.793  28.187 161.835
ATOM     54  H   ???     1     111.189  27.751 161.603
ATOM     55  H   ???     1     112.174  26.872 162.658
ATOM     56  H   ???     1     113.687  29.409 168.392
ATOM     57  C   ???     1     114.226  29.519 167.443
ATOM     58  C   ???     1     115.142  30.568 167.265
ATOM     59  H   ???     1     115.326  31.278 168.083
ATOM     60  C   ???     1     114.008  28.594 166.407
ATOM     61  H   ???     1     113.318  27.752 166.559
ATOM     62  C   ???     1     115.804  30.724 166.037
ATOM     63  H   ???     1     116.519  31.541 165.882
ATOM     64  C   ???     1     114.689  28.739 165.189
ATOM     65  H   ???     1     114.571  28.011 164.377
ATOM     66  C   ???     1     115.569  29.815 164.999
ATOM     67  H   ???     1     116.095  29.924 164.047
ATOM     68  H   ???     1     113.177  29.420 156.402
ATOM     69  C   ???     1     112.652  29.652 157.335
ATOM     70  C   ???     1     111.330  30.067 157.397
ATOM     71  H   ???     1     110.633  30.261 156.574
ATOM     72  N   ???     1     113.120  29.492 158.631
ATOM     73  C   ???     1     112.046  29.806 159.400
ATOM     74  H   ???     1     112.114  29.832 160.489
ATOM     75  N   ???     1     110.925  30.142 158.718
ATOM     76  H   ???     1     109.780  28.763 158.476
ATOM     77 FE   ???     1     120.615  30.936 162.758
ATOM     78  S   ???     1     118.727  31.101 164.088
ATOM     79  S   ???     1     120.835  28.731 162.362
ATOM     80  S   ???     1     120.260  31.904 160.656
ATOM     81 FE   ???     1     118.628  29.179 162.917
ATOM     82 FE   ???     1     119.654  29.696 160.629
ATOM     83 FE   ???     1     118.237  31.526 161.843
ATOM     84  C   ???     1     117.744  29.724 161.212
ATOM     85  S   ???     1     119.612  28.512 158.714
ATOM     86 FE   ???     1     116.097  30.571 160.531
ATOM     87 FE   ???     1     116.476  28.284 161.746
ATOM     88 FE   ???     1     117.537  28.699 159.529
ATOM     89  S   ???     1     114.485  29.347 161.589
ATOM     90  S   ???     1     116.503  26.719 160.110
ATOM     91  S   ???     1     116.120  29.956 158.324
ATOM     92  V   ???     1     114.876  28.392 159.469
ATOM     93  S   ???     1     117.404  27.441 163.574
ATOM     94  O   ???     1     109.087  25.893 157.539
ATOM     95  C   ???     1     109.742  26.854 157.920
ATOM     96  O   ???     1     109.134  28.026 158.184
ATOM     97  C   ???     1     111.244  26.824 158.114
ATOM     98  H   ???     1     111.704  26.893 157.109
ATOM     99  H   ???     1     111.577  27.712 158.674
ATOM    100  C   ???     1     111.759  25.576 158.835
ATOM    101  H   ???     1     111.184  25.404 159.768
ATOM    102  H   ???     1     111.649  24.677 158.203
ATOM    103  C   ???     1     113.245  25.751 159.214
ATOM    104  O   ???     1     113.393  26.934 160.029
ATOM    105  H   ???     1     113.552  26.535 160.996
ATOM    106  C   ???     1     114.087  25.986 157.945
ATOM    107  O   ???     1     114.252  25.053 157.122
ATOM    108  O   ???     1     114.614  27.148 157.812
ATOM    109  C   ???     1     113.766  24.530 160.020
ATOM    110  H   ???     1     113.515  23.598 159.487
ATOM    111  H   ???     1     114.868  24.623 160.092
ATOM    112  C   ???     1     113.231  24.479 161.470
ATOM    113  O   ???     1     112.806  23.409 161.942
ATOM    114  O   ???     1     113.312  25.603 162.111
ATOM    115  C   ???     1     116.042  33.361 161.334
ATOM    116  O   ???     1     115.452  32.362 160.689
ATOM    117  O   ???     1     117.327  33.206 161.643
ATOM    118  O   ???     1     115.439  34.415 161.588
END
