# Supplementary material for: Can the results of quantum refinement be improved with a continuum-solvation model?
Source: Acta Crystallogr B Struct Sci Cryst Eng Mater. 2021 Nov 17;77(Pt 6):906–18. doi: 10.1107/S2052520621009574 (PMC8662944; doi:10.1107/S2052520621009574)
Supplement: Supplementary file 1 [file b-77-00906-sup1.tgz › structures/3.1-v_nitrogenase/OH_l_vac_qm1.pdb]

REMARK VERSION:1.3
REMARK VERSION:1.3
REMARK VERSION:1.3
REMARK VERSION:1.3
REMARK Energies (QM/MM, QM+ptch, MM3) =  -15398.579165 -15882.783563    221.957066 H
REMARK /home/justin/snic2019-35-66/Justin/cosmo_proj/V-cryst/OH/vac/large
REMARK Thu Aug 26 10:04:33 CEST 2021
ATOM      1  H   ???     1     117.234  23.604 156.434
ATOM      2  C   ???     1     117.185  23.966 157.475
ATOM      3  H   ???     1     118.130  23.769 158.010
ATOM      4  H   ???     1     116.335  23.497 157.995
ATOM      5  N   ???     1     116.924  25.422 157.436
ATOM      6  H   ???     1     116.841  25.867 158.452
ATOM      7  H   ???     1     115.963  25.573 157.007
ATOM      8  H   ???     1     117.652  25.977 156.959
ATOM      9  H   ???     1     115.145  24.198 168.005
ATOM     10  C   ???     1     115.206  24.465 166.923
ATOM     11  H   ???     1     114.740  25.464 166.828
ATOM     12  H   ???     1     116.281  24.610 166.694
ATOM     13  C   ???     1     114.598  23.518 165.898
ATOM     14  H   ???     1     114.872  23.861 164.879
ATOM     15  H   ???     1     115.008  22.489 165.993
ATOM     16  C   ???     1     113.085  23.437 166.003
ATOM     17  O   ???     1     112.494  23.844 167.005
ATOM     18  N   ???     1     112.440  22.860 164.928
ATOM     19  H   ???     1     111.422  22.954 164.986
ATOM     20  H   ???     1     112.790  23.007 163.957
ATOM     21  H   ???     1     121.367  25.953 168.426
ATOM     22  C   ???     1     120.662  26.133 167.609
ATOM     23  C   ???     1     120.215  25.398 166.522
ATOM     24  H   ???     1     120.406  24.383 166.169
ATOM     25  N   ???     1     120.129  27.409 167.586
ATOM     26  C   ???     1     119.369  27.452 166.501
ATOM     27  H   ???     1     118.801  28.307 166.124
ATOM     28  N   ???     1     119.387  26.264 165.829
ATOM     29  H   ???     1     118.893  26.135 164.929
ATOM     30  H   ???     1     124.151  33.286 163.274
ATOM     31  C   ???     1     123.739  32.318 162.907
ATOM     32  H   ???     1     123.459  32.415 161.841
ATOM     33  H   ???     1     124.495  31.515 163.021
ATOM     34  S   ???     1     122.248  32.028 163.969
ATOM     35  H   ???     1     117.239  35.083 158.754
ATOM     36  C   ???     1     116.783  34.171 158.340
ATOM     37  H   ???     1     116.557  34.313 157.268
ATOM     38  H   ???     1     115.876  33.893 158.907
ATOM     39  N   ???     1     117.819  33.143 158.472
ATOM     40  H   ???     1     118.236  33.024 159.416
ATOM     41  C   ???     1     118.134  32.223 157.563
ATOM     42  N   ???     1     117.345  32.099 156.434
ATOM     43  H   ???     1     116.356  31.956 156.692
ATOM     44  H   ???     1     117.654  31.308 155.862
ATOM     45  N   ???     1     119.268  31.508 157.661
ATOM     46  H   ???     1     119.814  31.704 158.528
ATOM     47  H   ???     1     119.206  30.459 157.568
ATOM     48  H   ???     1     110.554  28.809 163.638
ATOM     49  C   ???     1     111.615  28.893 163.373
ATOM     50  H   ???     1     112.255  28.750 164.258
ATOM     51  H   ???     1     111.825  29.894 162.956
ATOM     52  N   ???     1     111.997  27.894 162.347
ATOM     53  H   ???     1     112.929  28.254 161.937
ATOM     54  H   ???     1     111.353  27.858 161.540
ATOM     55  H   ???     1     112.224  26.897 162.643
ATOM     56  H   ???     1     113.684  29.407 168.392
ATOM     57  C   ???     1     114.218  29.512 167.439
ATOM     58  C   ???     1     115.126  30.565 167.246
ATOM     59  H   ???     1     115.307  31.286 168.056
ATOM     60  C   ???     1     114.008  28.570 166.416
ATOM     61  H   ???     1     113.330  27.721 166.582
ATOM     62  C   ???     1     115.790  30.708 166.019
ATOM     63  H   ???     1     116.504  31.523 165.850
ATOM     64  C   ???     1     114.692  28.702 165.199
ATOM     65  H   ???     1     114.587  27.959 164.398
ATOM     66  C   ???     1     115.565  29.782 164.995
ATOM     67  H   ???     1     116.095  29.879 164.044
ATOM     68  H   ???     1     113.174  29.417 156.397
ATOM     69  C   ???     1     112.640  29.648 157.326
ATOM     70  C   ???     1     111.312  30.046 157.390
ATOM     71  H   ???     1     110.611  30.230 156.568
ATOM     72  N   ???     1     113.109  29.492 158.621
ATOM     73  C   ???     1     112.032  29.798 159.389
ATOM     74  H   ???     1     112.111  29.846 160.477
ATOM     75  N   ???     1     110.906  30.119 158.709
ATOM     76  H   ???     1     109.755  28.742 158.463
ATOM     77 FE   ???     1     120.628  30.920 162.776
ATOM     78  S   ???     1     118.726  31.076 164.086
ATOM     79  S   ???     1     120.846  28.718 162.358
ATOM     80  S   ???     1     120.284  31.896 160.675
ATOM     81 FE   ???     1     118.641  29.157 162.913
ATOM     82 FE   ???     1     119.673  29.680 160.623
ATOM     83 FE   ???     1     118.249  31.520 161.846
ATOM     84  C   ???     1     117.757  29.711 161.204
ATOM     85  S   ???     1     119.612  28.516 158.671
ATOM     86 FE   ???     1     116.122  30.569 160.510
ATOM     87 FE   ???     1     116.511  28.264 161.759
ATOM     88 FE   ???     1     117.548  28.678 159.524
ATOM     89  S   ???     1     114.514  29.346 161.589
ATOM     90  S   ???     1     116.478  26.698 160.109
ATOM     91  S   ???     1     116.119  29.921 158.303
ATOM     92  V   ???     1     114.863  28.388 159.460
ATOM     93  S   ???     1     117.432  27.397 163.582
ATOM     94  O   ???     1     109.067  25.870 157.520
ATOM     95  C   ???     1     109.715  26.832 157.904
ATOM     96  O   ???     1     109.107  28.004 158.175
ATOM     97  C   ???     1     111.220  26.803 158.104
ATOM     98  H   ???     1     111.688  26.852 157.102
ATOM     99  H   ???     1     111.557  27.700 158.647
ATOM    100  C   ???     1     111.727  25.564 158.847
ATOM    101  H   ???     1     111.145  25.406 159.778
ATOM    102  H   ???     1     111.615  24.657 158.227
ATOM    103  C   ???     1     113.211  25.736 159.237
ATOM    104  O   ???     1     113.355  26.932 160.033
ATOM    105  H   ???     1     113.524  26.553 160.995
ATOM    106  C   ???     1     114.067  25.950 157.972
ATOM    107  O   ???     1     114.263  24.990 157.180
ATOM    108  O   ???     1     114.579  27.111 157.813
ATOM    109  C   ???     1     113.724  24.527 160.066
ATOM    110  H   ???     1     113.478  23.586 159.545
ATOM    111  H   ???     1     114.826  24.626 160.146
ATOM    112  C   ???     1     113.188  24.486 161.518
ATOM    113  O   ???     1     112.786  23.416 162.006
ATOM    114  O   ???     1     113.256  25.622 162.144
ATOM    115  C   ???     1     116.068  33.362 161.307
ATOM    116  O   ???     1     115.495  32.356 160.642
ATOM    117  O   ???     1     117.350  33.195 161.639
ATOM    118  O   ???     1     115.468  34.417 161.530
END
