# Supplementary material for: Can the results of quantum refinement be improved with a continuum-solvation model?
Source: Acta Crystallogr B Struct Sci Cryst Eng Mater. 2021 Nov 17;77(Pt 6):906–18. doi: 10.1107/S2052520621009574 (PMC8662944; doi:10.1107/S2052520621009574)
Supplement: Supplementary file 1 [file b-77-00906-sup1.tgz › structures/3.1-v_nitrogenase/OH_s_vac_qm1.pdb]

REMARK VERSION:1.3
REMARK VERSION:1.3
REMARK VERSION:1.3
REMARK VERSION:1.3
REMARK Energies (QM/MM, QM+ptch, MM3) =  -14958.999190 -15444.158575    219.530011 H
REMARK /home/justin/snic2019-35-66/Justin/cosmo_proj/V-cryst/OH/vac/small
REMARK Thu Aug 26 10:01:14 CEST 2021
ATOM      1  H   ???     1     115.142  24.224 167.990
ATOM      2  C   ???     1     115.200  24.528 166.907
ATOM      3  H   ???     1     114.655  25.490 166.842
ATOM      4  H   ???     1     116.259  24.787 166.705
ATOM      5  C   ???     1     114.701  23.608 165.793
ATOM      6  H   ???     1     114.932  24.086 164.820
ATOM      7  H   ???     1     115.238  22.632 165.793
ATOM      8  C   ???     1     113.209  23.332 165.888
ATOM      9  O   ???     1     112.633  23.486 166.977
ATOM     10  N   ???     1     112.584  22.892 164.754
ATOM     11  H   ???     1     111.565  22.869 164.868
ATOM     12  H   ???     1     112.865  23.154 163.741
ATOM     13  H   ???     1     121.378  25.959 168.440
ATOM     14  C   ???     1     120.672  26.153 167.620
ATOM     15  C   ???     1     120.186  25.472 166.508
ATOM     16  H   ???     1     120.330  24.460 166.121
ATOM     17  N   ???     1     120.192  27.452 167.634
ATOM     18  C   ???     1     119.434  27.555 166.545
ATOM     19  H   ???     1     118.913  28.444 166.172
ATOM     20  N   ???     1     119.398  26.392 165.842
ATOM     21  H   ???     1     118.859  26.346 164.929
ATOM     22  H   ???     1     124.151  33.286 163.275
ATOM     23  C   ???     1     123.735  32.321 162.911
ATOM     24  H   ???     1     123.391  32.433 161.863
ATOM     25  H   ???     1     124.524  31.534 162.954
ATOM     26  S   ???     1     122.304  32.017 164.045
ATOM     27  H   ???     1     113.675  29.401 168.398
ATOM     28  C   ???     1     114.214  29.503 167.446
ATOM     29  C   ???     1     115.236  30.455 167.303
ATOM     30  H   ???     1     115.516  31.094 168.158
ATOM     31  C   ???     1     113.871  28.673 166.360
ATOM     32  H   ???     1     113.083  27.915 166.475
ATOM     33  C   ???     1     115.897  30.598 166.072
ATOM     34  H   ???     1     116.710  31.321 165.929
ATOM     35  C   ???     1     114.540  28.806 165.134
ATOM     36  H   ???     1     114.304  28.165 164.277
ATOM     37  C   ???     1     115.545  29.777 164.991
ATOM     38  H   ???     1     116.062  29.886 164.032
ATOM     39  H   ???     1     113.174  29.389 156.347
ATOM     40  C   ???     1     112.613  29.593 157.260
ATOM     41  C   ???     1     111.249  29.782 157.278
ATOM     42  H   ???     1     110.520  29.803 156.463
ATOM     43  N   ???     1     113.068  29.443 158.564
ATOM     44  C   ???     1     111.976  29.492 159.321
ATOM     45  H   ???     1     112.003  29.342 160.403
ATOM     46  N   ???     1     110.821  29.699 158.600
ATOM     47  H   ???     1     109.971  28.990 158.699
ATOM     48 FE   ???     1     120.605  30.938 162.799
ATOM     49  S   ???     1     118.740  31.080 164.179
ATOM     50  S   ???     1     120.853  28.728 162.415
ATOM     51  S   ???     1     120.281  31.937 160.722
ATOM     52 FE   ???     1     118.611  29.152 162.956
ATOM     53 FE   ???     1     119.672  29.727 160.661
ATOM     54 FE   ???     1     118.233  31.529 161.892
ATOM     55  C   ???     1     117.754  29.724 161.247
ATOM     56  S   ???     1     119.691  28.597 158.753
ATOM     57 FE   ???     1     116.067  30.555 160.578
ATOM     58 FE   ???     1     116.497  28.217 161.706
ATOM     59 FE   ???     1     117.579  28.724 159.516
ATOM     60  S   ???     1     114.461  29.249 161.566
ATOM     61  S   ???     1     116.573  26.721 159.989
ATOM     62  S   ???     1     116.122  29.987 158.341
ATOM     63  V   ???     1     114.931  28.328 159.455
ATOM     64  S   ???     1     117.396  27.366 163.633
ATOM     65  O   ???     1     108.903  25.720 157.403
ATOM     66  C   ???     1     109.568  26.677 157.874
ATOM     67  O   ???     1     109.049  27.779 158.315
ATOM     68  C   ???     1     111.106  26.535 157.922
ATOM     69  H   ???     1     111.452  26.176 156.934
ATOM     70  H   ???     1     111.584  27.506 158.103
ATOM     71  C   ???     1     111.646  25.556 158.982
ATOM     72  H   ???     1     111.130  25.713 159.952
ATOM     73  H   ???     1     111.450  24.514 158.662
ATOM     74  C   ???     1     113.168  25.744 159.256
ATOM     75  O   ???     1     113.356  26.942 160.032
ATOM     76  H   ???     1     113.418  26.628 161.020
ATOM     77  C   ???     1     113.937  25.958 157.914
ATOM     78  O   ???     1     113.900  25.060 157.050
ATOM     79  O   ???     1     114.525  27.098 157.800
ATOM     80  C   ???     1     113.738  24.539 160.055
ATOM     81  H   ???     1     113.510  23.601 159.518
ATOM     82  H   ???     1     114.839  24.675 160.094
ATOM     83  C   ???     1     113.257  24.477 161.525
ATOM     84  O   ???     1     112.882  23.356 162.004
ATOM     85  O   ???     1     113.320  25.562 162.175
ATOM     86  C   ???     1     116.009  33.366 161.398
ATOM     87  O   ???     1     115.425  32.360 160.762
ATOM     88  O   ???     1     117.235  33.168 161.865
ATOM     89  O   ???     1     115.437  34.469 161.538
END
