# Supplementary material for: Can the results of quantum refinement be improved with a continuum-solvation model?
Source: Acta Crystallogr B Struct Sci Cryst Eng Mater. 2021 Nov 17;77(Pt 6):906–18. doi: 10.1107/S2052520621009574 (PMC8662944; doi:10.1107/S2052520621009574)
Supplement: Supplementary file 1 [file b-77-00906-sup1.tgz › structures/3.1-v_nitrogenase/OH_s_e80_qm1.pdb]

REMARK VERSION:1.3
REMARK VERSION:1.3
REMARK VERSION:1.3
REMARK VERSION:1.3
REMARK Energies (QM/MM, QM+ptch, MM3) =  -14960.036264 -15445.120352    219.530011 H
REMARK /home/justin/snic2019-35-66/Justin/cosmo_proj/V-cryst/OH/epsilon_4/small
REMARK Thu Aug 26 10:08:39 CEST 2021
ATOM      1  H   ???     1     115.144  24.213 167.997
ATOM      2  C   ???     1     115.205  24.500 166.916
ATOM      3  H   ???     1     114.697  25.481 166.832
ATOM      4  H   ???     1     116.275  24.703 166.706
ATOM      5  C   ???     1     114.664  23.560 165.843
ATOM      6  H   ???     1     114.925  23.967 164.846
ATOM      7  H   ???     1     115.137  22.556 165.900
ATOM      8  C   ???     1     113.160  23.384 165.938
ATOM      9  O   ???     1     112.573  23.654 166.995
ATOM     10  N   ???     1     112.524  22.893 164.828
ATOM     11  H   ???     1     111.502  22.912 164.907
ATOM     12  H   ???     1     112.855  23.107 163.849
ATOM     13  H   ???     1     121.373  25.951 168.424
ATOM     14  C   ???     1     120.670  26.129 167.601
ATOM     15  C   ???     1     120.172  25.376 166.546
ATOM     16  H   ???     1     120.310  24.339 166.235
ATOM     17  N   ???     1     120.188  27.429 167.531
ATOM     18  C   ???     1     119.412  27.461 166.452
ATOM     19  H   ???     1     118.876  28.321 166.037
ATOM     20  N   ???     1     119.372  26.249 165.832
ATOM     21  H   ???     1     118.837  26.115 164.950
ATOM     22  H   ???     1     124.148  33.286 163.274
ATOM     23  C   ???     1     123.733  32.322 162.909
ATOM     24  H   ???     1     123.431  32.423 161.850
ATOM     25  H   ???     1     124.491  31.518 163.005
ATOM     26  S   ???     1     122.252  32.035 163.994
ATOM     27  H   ???     1     113.676  29.402 168.395
ATOM     28  C   ???     1     114.207  29.505 167.442
ATOM     29  C   ???     1     115.196  30.489 167.281
ATOM     30  H   ???     1     115.448  31.156 168.119
ATOM     31  C   ???     1     113.896  28.641 166.374
ATOM     32  H   ???     1     113.137  27.857 166.506
ATOM     33  C   ???     1     115.849  30.631 166.046
ATOM     34  H   ???     1     116.629  31.388 165.897
ATOM     35  C   ???     1     114.562  28.774 165.146
ATOM     36  H   ???     1     114.353  28.100 164.307
ATOM     37  C   ???     1     115.529  29.778 164.982
ATOM     38  H   ???     1     116.047  29.881 164.024
ATOM     39  H   ???     1     113.181  29.397 156.363
ATOM     40  C   ???     1     112.642  29.606 157.288
ATOM     41  C   ???     1     111.286  29.829 157.316
ATOM     42  H   ???     1     110.553  29.886 156.509
ATOM     43  N   ???     1     113.109  29.463 158.594
ATOM     44  C   ???     1     112.027  29.554 159.364
ATOM     45  H   ???     1     112.046  29.417 160.447
ATOM     46  N   ???     1     110.882  29.789 158.645
ATOM     47  H   ???     1     110.007  29.181 158.801
ATOM     48 FE   ???     1     120.592  30.934 162.789
ATOM     49  S   ???     1     118.728  31.077 164.164
ATOM     50  S   ???     1     120.835  28.726 162.414
ATOM     51  S   ???     1     120.249  31.921 160.708
ATOM     52 FE   ???     1     118.599  29.150 162.955
ATOM     53 FE   ???     1     119.656  29.720 160.669
ATOM     54 FE   ???     1     118.226  31.512 161.890
ATOM     55  C   ???     1     117.746  29.714 161.251
ATOM     56  S   ???     1     119.670  28.573 158.774
ATOM     57 FE   ???     1     116.071  30.544 160.583
ATOM     58 FE   ???     1     116.481  28.229 161.719
ATOM     59 FE   ???     1     117.566  28.723 159.530
ATOM     60  S   ???     1     114.462  29.267 161.580
ATOM     61  S   ???     1     116.570  26.729 160.013
ATOM     62  S   ???     1     116.133  29.996 158.352
ATOM     63  V   ???     1     114.926  28.345 159.468
ATOM     64  S   ???     1     117.391  27.371 163.600
ATOM     65  O   ???     1     108.987  25.763 157.461
ATOM     66  C   ???     1     109.624  26.741 157.932
ATOM     67  O   ???     1     109.081  27.827 158.362
ATOM     68  C   ???     1     111.160  26.627 157.989
ATOM     69  H   ???     1     111.524  26.378 156.973
ATOM     70  H   ???     1     111.610  27.583 158.278
ATOM     71  C   ???     1     111.702  25.566 158.958
ATOM     72  H   ???     1     111.178  25.628 159.934
ATOM     73  H   ???     1     111.534  24.551 158.549
ATOM     74  C   ???     1     113.214  25.766 159.247
ATOM     75  O   ???     1     113.387  26.961 160.033
ATOM     76  H   ???     1     113.467  26.624 161.027
ATOM     77  C   ???     1     113.983  25.994 157.920
ATOM     78  O   ???     1     113.969  25.104 157.048
ATOM     79  O   ???     1     114.569  27.138 157.807
ATOM     80  C   ???     1     113.791  24.561 160.036
ATOM     81  H   ???     1     113.550  23.623 159.506
ATOM     82  H   ???     1     114.893  24.686 160.069
ATOM     83  C   ???     1     113.308  24.510 161.504
ATOM     84  O   ???     1     112.898  23.411 161.979
ATOM     85  O   ???     1     113.400  25.605 162.151
ATOM     86  C   ???     1     116.012  33.350 161.405
ATOM     87  O   ???     1     115.432  32.354 160.754
ATOM     88  O   ???     1     117.244  33.167 161.850
ATOM     89  O   ???     1     115.422  34.439 161.578
END
