# Supplementary material for: Can the results of quantum refinement be improved with a continuum-solvation model?
Source: Acta Crystallogr B Struct Sci Cryst Eng Mater. 2021 Nov 17;77(Pt 6):906–18. doi: 10.1107/S2052520621009574 (PMC8662944; doi:10.1107/S2052520621009574)
Supplement: Supplementary file 1 [file b-77-00906-sup1.tgz › structures/3.1-v_nitrogenase/OH_s_e4_qm2.pdb]

REMARK VERSION:1.3
REMARK VERSION:1.3
REMARK VERSION:1.3
REMARK VERSION:1.3
REMARK Energies (QM/MM, QM+ptch, MM3) =  -14960.036264 -15122.781944    219.530011 H
REMARK /home/justin/snic2019-35-66/Justin/cosmo_proj/V-cryst/OH/epsilon_4/small
REMARK Thu Aug 26 10:05:43 CEST 2021
ATOM      1  H   ???     1     115.125  24.093 168.049
ATOM      2  C   ???     1     115.152  24.206 166.947
ATOM      3  H   ???     1     116.032  23.633 166.591
ATOM      4  H   ???     1     114.248  23.725 166.525
ATOM      5  C   ???     1     115.261  25.667 166.477
ATOM      6  H   ???     1     114.325  26.220 166.678
ATOM      7  H   ???     1     116.080  26.191 166.999
ATOM      8  C   ???     1     115.587  25.682 164.982
ATOM      9  O   ???     1     116.775  25.613 164.585
ATOM     10  N   ???     1     114.548  25.662 164.137
ATOM     11  H   ???     1     114.618  25.579 163.108
ATOM     12  H   ???     1     113.591  25.730 164.482
ATOM     13  H   ???     1     121.351  25.948 168.442
ATOM     14  C   ???     1     120.559  26.113 167.705
ATOM     15  C   ???     1     120.050  25.343 166.673
ATOM     16  H   ???     1     120.274  24.338 166.309
ATOM     17  N   ???     1     119.917  27.339 167.752
ATOM     18  C   ???     1     119.023  27.304 166.770
ATOM     19  H   ???     1     118.337  28.105 166.480
ATOM     20  N   ???     1     119.068  26.122 166.091
ATOM     21  H   ???     1     118.342  25.826 165.408
ATOM     22  H   ???     1     124.143  33.297 163.279
ATOM     23  C   ???     1     123.719  32.341 162.916
ATOM     24  H   ???     1     123.515  32.412 161.831
ATOM     25  H   ???     1     124.423  31.509 163.111
ATOM     26  S   ???     1     122.133  32.163 163.877
ATOM     27  H   ???     1     113.678  29.360 168.455
ATOM     28  C   ???     1     114.300  29.441 167.562
ATOM     29  C   ???     1     115.563  30.056 167.598
ATOM     30  H   ???     1     115.958  30.453 168.543
ATOM     31  C   ???     1     113.801  28.931 166.353
ATOM     32  H   ???     1     112.812  28.453 166.330
ATOM     33  C   ???     1     116.315  30.167 166.416
ATOM     34  H   ???     1     117.299  30.652 166.415
ATOM     35  C   ???     1     114.552  29.048 165.174
ATOM     36  H   ???     1     114.176  28.670 164.215
ATOM     37  C   ???     1     115.806  29.673 165.205
ATOM     38  H   ???     1     116.391  29.774 164.286
ATOM     39  H   ???     1     113.165  29.446 156.407
ATOM     40  C   ???     1     112.641  29.706 157.335
ATOM     41  C   ???     1     111.421  30.342 157.431
ATOM     42  H   ???     1     110.728  30.714 156.677
ATOM     43  N   ???     1     113.104  29.400 158.606
ATOM     44  C   ???     1     112.174  29.831 159.454
ATOM     45  H   ???     1     112.230  29.747 160.540
ATOM     46  N   ???     1     111.141  30.412 158.784
ATOM     47  H   ???     1     110.289  30.773 159.208
ATOM     48 FE   ???     1     120.695  30.947 162.551
ATOM     49  S   ???     1     118.790  31.109 163.882
ATOM     50  S   ???     1     120.888  28.732 162.191
ATOM     51  S   ???     1     120.335  31.847 160.443
ATOM     52 FE   ???     1     118.703  29.157 162.768
ATOM     53 FE   ???     1     119.770  29.651 160.404
ATOM     54 FE   ???     1     118.342  31.500 161.624
ATOM     55  C   ???     1     117.827  29.695 161.009
ATOM     56  S   ???     1     119.732  28.542 158.479
ATOM     57 FE   ???     1     116.065  30.463 160.407
ATOM     58 FE   ???     1     116.559  28.216 161.574
ATOM     59 FE   ???     1     117.649  28.665 159.290
ATOM     60  S   ???     1     114.520  29.154 161.488
ATOM     61  S   ???     1     116.636  26.712 159.913
ATOM     62  S   ???     1     116.118  29.918 158.225
ATOM     63  V   ???     1     114.913  28.261 159.330
ATOM     64  O   ???     1     117.430  27.791 163.253
ATOM     65  H   ???     1     117.361  26.872 163.613
ATOM     66  O   ???     1     109.181  25.865 156.659
ATOM     67  C   ???     1     109.605  26.517 157.658
ATOM     68  O   ???     1     108.907  27.006 158.594
ATOM     69  C   ???     1     111.135  26.692 157.792
ATOM     70  H   ???     1     111.599  26.808 156.792
ATOM     71  H   ???     1     111.343  27.592 158.392
ATOM     72  C   ???     1     111.766  25.486 158.496
ATOM     73  H   ???     1     111.220  25.289 159.443
ATOM     74  H   ???     1     111.673  24.588 157.855
ATOM     75  C   ???     1     113.257  25.679 158.841
ATOM     76  O   ???     1     113.403  26.786 159.765
ATOM     77  H   ???     1     113.396  26.331 160.702
ATOM     78  C   ???     1     114.070  26.019 157.583
ATOM     79  O   ???     1     114.065  25.223 156.628
ATOM     80  O   ???     1     114.727  27.129 157.621
ATOM     81  C   ???     1     113.845  24.414 159.505
ATOM     82  H   ???     1     113.734  23.561 158.814
ATOM     83  H   ???     1     114.922  24.605 159.688
ATOM     84  C   ???     1     113.148  24.125 160.848
ATOM     85  O   ???     1     112.586  23.029 161.043
ATOM     86  O   ???     1     113.190  25.112 161.691
ATOM     87  C   ???     1     116.047  33.273 161.296
ATOM     88  O   ???     1     115.382  32.249 160.778
ATOM     89  O   ???     1     117.355  33.146 161.466
ATOM     90  O   ???     1     115.469  34.339 161.587
END
