# Supplementary material for: Can the results of quantum refinement be improved with a continuum-solvation model?
Source: Acta Crystallogr B Struct Sci Cryst Eng Mater. 2021 Nov 17;77(Pt 6):906–18. doi: 10.1107/S2052520621009574 (PMC8662944; doi:10.1107/S2052520621009574)
Supplement: Supplementary file 1 [file b-77-00906-sup1.tgz › structures/3.1-v_nitrogenase/OH_l_vac_qm2.pdb]

REMARK VERSION:1.3
REMARK VERSION:1.3
REMARK VERSION:1.3
REMARK VERSION:1.3
REMARK Energies (QM/MM, QM+ptch, MM3) =  -15398.579165 -15560.425235    221.957066 H
REMARK /home/justin/snic2019-35-66/Justin/cosmo_proj/V-cryst/OH/vac/large
REMARK Thu Aug 26 10:04:33 CEST 2021
ATOM      1  H   ???     1     117.661  23.602 156.483
ATOM      2  C   ???     1     117.531  23.997 157.507
ATOM      3  H   ???     1     118.099  23.410 158.246
ATOM      4  H   ???     1     116.456  24.006 157.754
ATOM      5  N   ???     1     118.000  25.422 157.567
ATOM      6  H   ???     1     117.647  25.904 158.511
ATOM      7  H   ???     1     117.537  26.005 156.846
ATOM      8  H   ???     1     119.021  25.581 157.511
ATOM      9  H   ???     1     115.125  24.091 168.052
ATOM     10  C   ???     1     115.152  24.199 166.953
ATOM     11  H   ???     1     116.021  23.612 166.596
ATOM     12  H   ???     1     114.240  23.730 166.535
ATOM     13  C   ???     1     115.287  25.659 166.489
ATOM     14  H   ???     1     114.371  26.238 166.705
ATOM     15  H   ???     1     116.127  26.160 166.998
ATOM     16  C   ???     1     115.592  25.667 164.990
ATOM     17  O   ???     1     116.764  25.628 164.568
ATOM     18  N   ???     1     114.527  25.619 164.166
ATOM     19  H   ???     1     114.566  25.483 163.140
ATOM     20  H   ???     1     113.589  25.554 164.559
ATOM     21  H   ???     1     121.347  25.951 168.439
ATOM     22  C   ???     1     120.557  26.117 167.703
ATOM     23  C   ???     1     120.059  25.346 166.668
ATOM     24  H   ???     1     120.292  24.346 166.298
ATOM     25  N   ???     1     119.914  27.337 167.754
ATOM     26  C   ???     1     119.026  27.305 166.771
ATOM     27  H   ???     1     118.342  28.109 166.483
ATOM     28  N   ???     1     119.077  26.125 166.083
ATOM     29  H   ???     1     118.370  25.831 165.389
ATOM     30  H   ???     1     124.143  33.299 163.280
ATOM     31  C   ???     1     123.716  32.342 162.916
ATOM     32  H   ???     1     123.523  32.411 161.830
ATOM     33  H   ???     1     124.415  31.508 163.122
ATOM     34  S   ???     1     122.128  32.161 163.873
ATOM     35  H   ???     1     117.245  35.092 158.710
ATOM     36  C   ???     1     116.812  34.256 158.135
ATOM     37  H   ???     1     116.596  34.580 157.102
ATOM     38  H   ???     1     115.899  33.891 158.642
ATOM     39  N   ???     1     117.842  33.210 158.110
ATOM     40  H   ???     1     118.304  33.011 159.017
ATOM     41  C   ???     1     118.017  32.302 157.152
ATOM     42  N   ???     1     117.193  32.309 156.048
ATOM     43  H   ???     1     116.197  32.375 156.288
ATOM     44  H   ???     1     117.365  31.517 155.424
ATOM     45  N   ???     1     119.077  31.468 157.187
ATOM     46  H   ???     1     119.653  31.540 158.050
ATOM     47  H   ???     1     118.913  30.459 157.004
ATOM     48  H   ???     1     110.412  28.600 163.677
ATOM     49  C   ???     1     111.492  28.455 163.409
ATOM     50  H   ???     1     112.026  28.017 164.264
ATOM     51  H   ???     1     111.957  29.427 163.173
ATOM     52  N   ???     1     111.735  27.551 162.211
ATOM     53  H   ???     1     111.998  26.525 162.359
ATOM     54  H   ???     1     112.601  27.934 161.718
ATOM     55  H   ???     1     110.975  27.562 161.498
ATOM     56  H   ???     1     113.682  29.362 168.452
ATOM     57  C   ???     1     114.308  29.445 167.562
ATOM     58  C   ???     1     115.564  30.067 167.607
ATOM     59  H   ???     1     115.950  30.464 168.555
ATOM     60  C   ???     1     113.820  28.931 166.351
ATOM     61  H   ???     1     112.834  28.444 166.333
ATOM     62  C   ???     1     116.323  30.189 166.432
ATOM     63  H   ???     1     117.302  30.685 166.440
ATOM     64  C   ???     1     114.581  29.054 165.180
ATOM     65  H   ???     1     114.238  28.665 164.215
ATOM     66  C   ???     1     115.826  29.693 165.219
ATOM     67  H   ???     1     116.415  29.802 164.304
ATOM     68  H   ???     1     113.164  29.439 156.408
ATOM     69  C   ???     1     112.640  29.691 157.333
ATOM     70  C   ???     1     111.408  30.301 157.420
ATOM     71  H   ???     1     110.694  30.611 156.657
ATOM     72  N   ???     1     113.114  29.417 158.607
ATOM     73  C   ???     1     112.181  29.853 159.447
ATOM     74  H   ???     1     112.280  29.867 160.531
ATOM     75  N   ???     1     111.133  30.401 158.769
ATOM     76  H   ???     1     110.248  30.693 159.179
ATOM     77 FE   ???     1     120.694  30.951 162.556
ATOM     78  S   ???     1     118.790  31.104 163.881
ATOM     79  S   ???     1     120.881  28.738 162.192
ATOM     80  S   ???     1     120.322  31.855 160.435
ATOM     81 FE   ???     1     118.700  29.157 162.775
ATOM     82 FE   ???     1     119.768  29.656 160.413
ATOM     83 FE   ???     1     118.337  31.502 161.630
ATOM     84  C   ???     1     117.810  29.695 161.006
ATOM     85  S   ???     1     119.734  28.537 158.471
ATOM     86 FE   ???     1     116.057  30.463 160.418
ATOM     87 FE   ???     1     116.557  28.212 161.571
ATOM     88 FE   ???     1     117.651  28.674 159.291
ATOM     89  S   ???     1     114.501  29.137 161.491
ATOM     90  S   ???     1     116.641  26.704 159.911
ATOM     91  S   ???     1     116.119  29.928 158.229
ATOM     92  V   ???     1     114.919  28.257 159.324
ATOM     93  O   ???     1     117.413  27.796 163.247
ATOM     94  H   ???     1     117.370  26.874 163.603
ATOM     95  O   ???     1     109.160  25.897 156.712
ATOM     96  C   ???     1     109.609  26.541 157.695
ATOM     97  O   ???     1     108.972  27.046 158.669
ATOM     98  C   ???     1     111.154  26.691 157.771
ATOM     99  H   ???     1     111.592  26.769 156.757
ATOM    100  H   ???     1     111.393  27.604 158.342
ATOM    101  C   ???     1     111.771  25.494 158.494
ATOM    102  H   ???     1     111.221  25.312 159.442
ATOM    103  H   ???     1     111.671  24.587 157.869
ATOM    104  C   ???     1     113.258  25.679 158.835
ATOM    105  O   ???     1     113.418  26.793 159.770
ATOM    106  H   ???     1     113.491  26.299 160.686
ATOM    107  C   ???     1     114.083  26.013 157.583
ATOM    108  O   ???     1     114.107  25.211 156.643
ATOM    109  O   ???     1     114.744  27.132 157.628
ATOM    110  C   ???     1     113.844  24.426 159.525
ATOM    111  H   ???     1     113.738  23.561 158.851
ATOM    112  H   ???     1     114.918  24.618 159.728
ATOM    113  C   ???     1     113.125  24.139 160.859
ATOM    114  O   ???     1     112.579  23.060 161.065
ATOM    115  O   ???     1     113.162  25.172 161.701
ATOM    116  C   ???     1     116.045  33.275 161.289
ATOM    117  O   ???     1     115.386  32.234 160.773
ATOM    118  O   ???     1     117.365  33.139 161.437
ATOM    119  O   ???     1     115.473  34.331 161.570
END
