# Supplementary material for: Can the results of quantum refinement be improved with a continuum-solvation model?
Source: Acta Crystallogr B Struct Sci Cryst Eng Mater. 2021 Nov 17;77(Pt 6):906–18. doi: 10.1107/S2052520621009574 (PMC8662944; doi:10.1107/S2052520621009574)
Supplement: Supplementary file 1 [file b-77-00906-sup1.tgz › structures/3.1-v_nitrogenase/OH_s_vac_qm2.pdb]

REMARK VERSION:1.3
REMARK VERSION:1.3
REMARK VERSION:1.3
REMARK VERSION:1.3
REMARK Energies (QM/MM, QM+ptch, MM3) =  -14958.999190 -15122.066050    219.530011 H
REMARK /home/justin/snic2019-35-66/Justin/cosmo_proj/V-cryst/OH/vac/small
REMARK Thu Aug 26 10:01:14 CEST 2021
ATOM      1  H   ???     1     115.126  24.099 168.043
ATOM      2  C   ???     1     115.154  24.219 166.936
ATOM      3  H   ???     1     116.050  23.668 166.586
ATOM      4  H   ???     1     114.268  23.708 166.509
ATOM      5  C   ???     1     115.235  25.673 166.437
ATOM      6  H   ???     1     114.285  26.212 166.611
ATOM      7  H   ???     1     116.032  26.229 166.961
ATOM      8  C   ???     1     115.601  25.655 164.938
ATOM      9  O   ???     1     116.793  25.531 164.593
ATOM     10  N   ???     1     114.578  25.648 164.072
ATOM     11  H   ???     1     114.641  25.546 163.038
ATOM     12  H   ???     1     113.616  25.769 164.385
ATOM     13  H   ???     1     121.347  25.945 168.439
ATOM     14  C   ???     1     120.550  26.106 167.704
ATOM     15  C   ???     1     120.035  25.339 166.669
ATOM     16  H   ???     1     120.254  24.337 166.294
ATOM     17  N   ???     1     119.921  27.333 167.754
ATOM     18  C   ???     1     119.033  27.310 166.765
ATOM     19  H   ???     1     118.372  28.126 166.458
ATOM     20  N   ???     1     119.063  26.129 166.085
ATOM     21  H   ???     1     118.334  25.852 165.390
ATOM     22  H   ???     1     124.142  33.299 163.278
ATOM     23  C   ???     1     123.713  32.343 162.913
ATOM     24  H   ???     1     123.508  32.419 161.827
ATOM     25  H   ???     1     124.432  31.513 163.092
ATOM     26  S   ???     1     122.135  32.169 163.878
ATOM     27  H   ???     1     113.679  29.360 168.453
ATOM     28  C   ???     1     114.303  29.442 167.557
ATOM     29  C   ???     1     115.567  30.054 167.590
ATOM     30  H   ???     1     115.967  30.449 168.537
ATOM     31  C   ???     1     113.802  28.935 166.347
ATOM     32  H   ???     1     112.809  28.461 166.322
ATOM     33  C   ???     1     116.317  30.167 166.406
ATOM     34  H   ???     1     117.301  30.653 166.390
ATOM     35  C   ???     1     114.549  29.053 165.164
ATOM     36  H   ???     1     114.174  28.690 164.198
ATOM     37  C   ???     1     115.805  29.676 165.195
ATOM     38  H   ???     1     116.387  29.790 164.275
ATOM     39  H   ???     1     113.165  29.445 156.407
ATOM     40  C   ???     1     112.637  29.705 157.332
ATOM     41  C   ???     1     111.404  30.311 157.432
ATOM     42  H   ???     1     110.682  30.631 156.679
ATOM     43  N   ???     1     113.111  29.412 158.600
ATOM     44  C   ???     1     112.180  29.813 159.452
ATOM     45  H   ???     1     112.252  29.713 160.537
ATOM     46  N   ???     1     111.129  30.387 158.790
ATOM     47  H   ???     1     110.210  30.545 159.198
ATOM     48 FE   ???     1     120.692  30.946 162.548
ATOM     49  S   ???     1     118.787  31.107 163.886
ATOM     50  S   ???     1     120.886  28.729 162.193
ATOM     51  S   ???     1     120.335  31.846 160.442
ATOM     52 FE   ???     1     118.703  29.158 162.766
ATOM     53 FE   ???     1     119.768  29.650 160.403
ATOM     54 FE   ???     1     118.340  31.500 161.623
ATOM     55  C   ???     1     117.825  29.691 161.013
ATOM     56  S   ???     1     119.732  28.539 158.480
ATOM     57 FE   ???     1     116.065  30.464 160.408
ATOM     58 FE   ???     1     116.556  28.219 161.574
ATOM     59 FE   ???     1     117.648  28.664 159.291
ATOM     60  S   ???     1     114.516  29.157 161.494
ATOM     61  S   ???     1     116.635  26.712 159.919
ATOM     62  S   ???     1     116.119  29.919 158.226
ATOM     63  V   ???     1     114.916  28.261 159.331
ATOM     64  O   ???     1     117.422  27.773 163.285
ATOM     65  H   ???     1     117.537  26.806 163.394
ATOM     66  O   ???     1     109.164  25.859 156.657
ATOM     67  C   ???     1     109.573  26.524 157.653
ATOM     68  O   ???     1     108.875  27.043 158.576
ATOM     69  C   ???     1     111.114  26.698 157.801
ATOM     70  H   ???     1     111.582  26.832 156.805
ATOM     71  H   ???     1     111.310  27.589 158.419
ATOM     72  C   ???     1     111.758  25.490 158.491
ATOM     73  H   ???     1     111.214  25.278 159.435
ATOM     74  H   ???     1     111.670  24.602 157.837
ATOM     75  C   ???     1     113.252  25.681 158.838
ATOM     76  O   ???     1     113.401  26.788 159.763
ATOM     77  H   ???     1     113.384  26.339 160.699
ATOM     78  C   ???     1     114.074  26.018 157.577
ATOM     79  O   ???     1     114.074  25.222 156.626
ATOM     80  O   ???     1     114.723  27.136 157.624
ATOM     81  C   ???     1     113.835  24.414 159.506
ATOM     82  H   ???     1     113.720  23.564 158.812
ATOM     83  H   ???     1     114.914  24.605 159.685
ATOM     84  C   ???     1     113.147  24.117 160.856
ATOM     85  O   ???     1     112.587  23.021 161.049
ATOM     86  O   ???     1     113.206  25.104 161.703
ATOM     87  C   ???     1     116.043  33.274 161.298
ATOM     88  O   ???     1     115.382  32.246 160.778
ATOM     89  O   ???     1     117.354  33.139 161.470
ATOM     90  O   ???     1     115.468  34.340 161.586
END
