# Supplementary material for: Can the results of quantum refinement be improved with a continuum-solvation model?
Source: Acta Crystallogr B Struct Sci Cryst Eng Mater. 2021 Nov 17;77(Pt 6):906–18. doi: 10.1107/S2052520621009574 (PMC8662944; doi:10.1107/S2052520621009574)
Supplement: Supplementary file 1 [file b-77-00906-sup1.tgz › structures/3.1-v_nitrogenase/NH_s_vac_qm2.pdb]

REMARK MoFe cluster N2 nase NH lig
REMARK Energies (QM/MM, QM+ptch, MM3) =  -14941.116326 -15101.246605    219.530011 H
REMARK /home/justin/snic2019-35-66/Justin/cosmo_proj/V-cryst/NH/vac/small
REMARK Thu Aug 26 10:10:59 CEST 2021
ATOM      1  H   ???     1     115.126  24.102 168.043
ATOM      2  C   ???     1     115.154  24.225 166.935
ATOM      3  H   ???     1     116.072  23.708 166.588
ATOM      4  H   ???     1     114.288  23.683 166.502
ATOM      5  C   ???     1     115.195  25.679 166.429
ATOM      6  H   ???     1     114.221  26.184 166.569
ATOM      7  H   ???     1     115.955  26.268 166.972
ATOM      8  C   ???     1     115.621  25.654 164.944
ATOM      9  O   ???     1     116.814  25.464 164.654
ATOM     10  N   ???     1     114.644  25.689 164.026
ATOM     11  H   ???     1     114.827  25.674 163.009
ATOM     12  H   ???     1     113.672  25.884 164.255
ATOM     13  H   ???     1     121.345  25.944 168.440
ATOM     14  C   ???     1     120.547  26.106 167.704
ATOM     15  C   ???     1     120.031  25.345 166.664
ATOM     16  H   ???     1     120.245  24.343 166.284
ATOM     17  N   ???     1     119.926  27.337 167.756
ATOM     18  C   ???     1     119.046  27.324 166.756
ATOM     19  H   ???     1     118.403  28.148 166.428
ATOM     20  N   ???     1     119.070  26.145 166.078
ATOM     21  H   ???     1     118.347  25.885 165.364
ATOM     22  H   ???     1     124.143  33.300 163.278
ATOM     23  C   ???     1     123.714  32.344 162.914
ATOM     24  H   ???     1     123.502  32.421 161.828
ATOM     25  H   ???     1     124.445  31.518 163.081
ATOM     26  S   ???     1     122.139  32.174 163.884
ATOM     27  H   ???     1     113.678  29.360 168.455
ATOM     28  C   ???     1     114.303  29.440 167.560
ATOM     29  C   ???     1     115.572  30.051 167.592
ATOM     30  H   ???     1     115.970  30.447 168.541
ATOM     31  C   ???     1     113.804  28.937 166.344
ATOM     32  H   ???     1     112.807  28.468 166.318
ATOM     33  C   ???     1     116.327  30.155 166.409
ATOM     34  H   ???     1     117.313  30.639 166.390
ATOM     35  C   ???     1     114.557  29.046 165.164
ATOM     36  H   ???     1     114.188  28.683 164.195
ATOM     37  C   ???     1     115.823  29.655 165.196
ATOM     38  H   ???     1     116.419  29.737 164.280
ATOM     39  H   ???     1     113.163  29.446 156.406
ATOM     40  C   ???     1     112.632  29.707 157.330
ATOM     41  C   ???     1     111.399  30.316 157.432
ATOM     42  H   ???     1     110.674  30.640 156.683
ATOM     43  N   ???     1     113.109  29.411 158.594
ATOM     44  C   ???     1     112.184  29.814 159.451
ATOM     45  H   ???     1     112.278  29.719 160.536
ATOM     46  N   ???     1     111.130  30.395 158.793
ATOM     47  H   ???     1     110.210  30.539 159.204
ATOM     48 FE   ???     1     120.689  30.944 162.548
ATOM     49  S   ???     1     118.785  31.111 163.893
ATOM     50  S   ???     1     120.888  28.729 162.195
ATOM     51  S   ???     1     120.340  31.851 160.440
ATOM     52 FE   ???     1     118.694  29.149 162.770
ATOM     53 FE   ???     1     119.767  29.648 160.405
ATOM     54 FE   ???     1     118.341  31.499 161.625
ATOM     55  C   ???     1     117.822  29.701 161.001
ATOM     56  S   ???     1     119.736  28.533 158.476
ATOM     57 FE   ???     1     116.065  30.462 160.409
ATOM     58 FE   ???     1     116.565  28.216 161.588
ATOM     59 FE   ???     1     117.648  28.663 159.293
ATOM     60  S   ???     1     114.512  29.154 161.496
ATOM     61  S   ???     1     116.632  26.710 159.923
ATOM     62  S   ???     1     116.118  29.920 158.224
ATOM     63  V   ???     1     114.916  28.264 159.334
ATOM     64  N   ???     1     117.459  27.811 163.200
ATOM     65  H   ???     1     117.735  26.822 163.289
ATOM     66  O   ???     1     109.152  25.856 156.646
ATOM     67  C   ???     1     109.566  26.517 157.647
ATOM     68  O   ???     1     108.860  27.032 158.566
ATOM     69  C   ???     1     111.104  26.689 157.798
ATOM     70  H   ???     1     111.573  26.824 156.802
ATOM     71  H   ???     1     111.303  27.579 158.416
ATOM     72  C   ???     1     111.754  25.480 158.486
ATOM     73  H   ???     1     111.210  25.265 159.430
ATOM     74  H   ???     1     111.669  24.593 157.829
ATOM     75  C   ???     1     113.249  25.676 158.834
ATOM     76  O   ???     1     113.388  26.784 159.755
ATOM     77  H   ???     1     113.374  26.344 160.690
ATOM     78  C   ???     1     114.072  26.012 157.570
ATOM     79  O   ???     1     114.062  25.207 156.618
ATOM     80  O   ???     1     114.719  27.122 157.610
ATOM     81  C   ???     1     113.832  24.412 159.510
ATOM     82  H   ???     1     113.730  23.560 158.814
ATOM     83  H   ???     1     114.907  24.617 159.697
ATOM     84  C   ???     1     113.132  24.111 160.855
ATOM     85  O   ???     1     112.581  23.004 161.044
ATOM     86  O   ???     1     113.169  25.095 161.696
ATOM     87  C   ???     1     116.040  33.284 161.300
ATOM     88  O   ???     1     115.377  32.257 160.784
ATOM     89  O   ???     1     117.348  33.154 161.471
ATOM     90  O   ???     1     115.460  34.356 161.587
END
