# Supplementary material for: Can the results of quantum refinement be improved with a continuum-solvation model?
Source: Acta Crystallogr B Struct Sci Cryst Eng Mater. 2021 Nov 17;77(Pt 6):906–18. doi: 10.1107/S2052520621009574 (PMC8662944; doi:10.1107/S2052520621009574)
Supplement: Supplementary file 1 [file b-77-00906-sup1.tgz › structures/3.1-v_nitrogenase/NH_s_e80_qm2.pdb]

REMARK MoFe cluster N2 nase NH lig
REMARK Energies (QM/MM, QM+ptch, MM3) =  -14943.733921 -15102.746836    219.530011 H
REMARK /home/justin/snic2019-35-66/Justin/cosmo_proj/V-cryst/NH/e80/small
REMARK Thu Aug 26 10:15:08 CEST 2021
ATOM      1  H   ???     1     115.124  24.089 168.055
ATOM      2  C   ???     1     115.150  24.196 166.959
ATOM      3  H   ???     1     116.036  23.635 166.601
ATOM      4  H   ???     1     114.249  23.711 166.538
ATOM      5  C   ???     1     115.242  25.663 166.507
ATOM      6  H   ???     1     114.300  26.202 166.715
ATOM      7  H   ???     1     116.058  26.188 167.034
ATOM      8  C   ???     1     115.569  25.678 165.020
ATOM      9  O   ???     1     116.750  25.589 164.614
ATOM     10  N   ???     1     114.529  25.677 164.171
ATOM     11  H   ???     1     114.629  25.633 163.147
ATOM     12  H   ???     1     113.572  25.763 164.512
ATOM     13  H   ???     1     121.353  25.950 168.442
ATOM     14  C   ???     1     120.562  26.117 167.704
ATOM     15  C   ???     1     120.050  25.344 166.676
ATOM     16  H   ???     1     120.267  24.334 166.325
ATOM     17  N   ???     1     119.919  27.346 167.745
ATOM     18  C   ???     1     119.021  27.305 166.765
ATOM     19  H   ???     1     118.332  28.104 166.475
ATOM     20  N   ???     1     119.066  26.121 166.092
ATOM     21  H   ???     1     118.329  25.815 165.422
ATOM     22  H   ???     1     124.145  33.297 163.280
ATOM     23  C   ???     1     123.722  32.342 162.918
ATOM     24  H   ???     1     123.517  32.410 161.834
ATOM     25  H   ???     1     124.426  31.511 163.116
ATOM     26  S   ???     1     122.134  32.163 163.880
ATOM     27  H   ???     1     113.677  29.361 168.455
ATOM     28  C   ???     1     114.298  29.442 167.563
ATOM     29  C   ???     1     115.558  30.061 167.600
ATOM     30  H   ???     1     115.948  30.460 168.546
ATOM     31  C   ???     1     113.800  28.928 166.355
ATOM     32  H   ???     1     112.815  28.443 166.335
ATOM     33  C   ???     1     116.315  30.164 166.420
ATOM     34  H   ???     1     117.301  30.646 166.424
ATOM     35  C   ???     1     114.557  29.038 165.179
ATOM     36  H   ???     1     114.194  28.641 164.223
ATOM     37  C   ???     1     115.813  29.662 165.208
ATOM     38  H   ???     1     116.411  29.726 164.294
ATOM     39  H   ???     1     113.164  29.441 156.401
ATOM     40  C   ???     1     112.637  29.696 157.328
ATOM     41  C   ???     1     111.408  30.319 157.419
ATOM     42  H   ???     1     110.722  30.702 156.664
ATOM     43  N   ???     1     113.096  29.388 158.600
ATOM     44  C   ???     1     112.154  29.806 159.444
ATOM     45  H   ???     1     112.204  29.724 160.530
ATOM     46  N   ???     1     111.119  30.378 158.769
ATOM     47  H   ???     1     110.275  30.768 159.189
ATOM     48 FE   ???     1     120.692  30.946 162.553
ATOM     49  S   ???     1     118.788  31.110 163.887
ATOM     50  S   ???     1     120.891  28.732 162.191
ATOM     51  S   ???     1     120.339  31.851 160.443
ATOM     52 FE   ???     1     118.694  29.150 162.769
ATOM     53 FE   ???     1     119.769  29.650 160.406
ATOM     54 FE   ???     1     118.344  31.497 161.625
ATOM     55  C   ???     1     117.827  29.708 160.991
ATOM     56  S   ???     1     119.736  28.537 158.475
ATOM     57 FE   ???     1     116.066  30.460 160.406
ATOM     58 FE   ???     1     116.569  28.214 161.583
ATOM     59 FE   ???     1     117.650  28.663 159.292
ATOM     60  S   ???     1     114.517  29.152 161.485
ATOM     61  S   ???     1     116.632  26.709 159.913
ATOM     62  S   ???     1     116.119  29.916 158.221
ATOM     63  V   ???     1     114.912  28.263 159.330
ATOM     64  N   ???     1     117.476  27.849 163.142
ATOM     65  H   ???     1     117.277  27.116 163.834
ATOM     66  O   ???     1     109.172  25.884 156.668
ATOM     67  C   ???     1     109.624  26.522 157.664
ATOM     68  O   ???     1     108.941  27.011 158.611
ATOM     69  C   ???     1     111.152  26.675 157.773
ATOM     70  H   ???     1     111.604  26.758 156.766
ATOM     71  H   ???     1     111.386  27.585 158.347
ATOM     72  C   ???     1     111.769  25.476 158.500
ATOM     73  H   ???     1     111.223  25.303 159.451
ATOM     74  H   ???     1     111.668  24.565 157.879
ATOM     75  C   ???     1     113.259  25.674 158.843
ATOM     76  O   ???     1     113.398  26.781 159.762
ATOM     77  H   ???     1     113.406  26.331 160.698
ATOM     78  C   ???     1     114.067  26.012 157.585
ATOM     79  O   ???     1     114.058  25.210 156.629
ATOM     80  O   ???     1     114.725  27.115 157.612
ATOM     81  C   ???     1     113.852  24.412 159.508
ATOM     82  H   ???     1     113.754  23.557 158.819
ATOM     83  H   ???     1     114.926  24.617 159.699
ATOM     84  C   ???     1     113.145  24.126 160.844
ATOM     85  O   ???     1     112.582  23.028 161.034
ATOM     86  O   ???     1     113.170  25.109 161.685
ATOM     87  C   ???     1     116.047  33.278 161.296
ATOM     88  O   ???     1     115.381  32.261 160.780
ATOM     89  O   ???     1     117.353  33.161 161.462
ATOM     90  O   ???     1     115.465  34.347 161.592
END
