# Supplementary material for: Can the results of quantum refinement be improved with a continuum-solvation model?
Source: Acta Crystallogr B Struct Sci Cryst Eng Mater. 2021 Nov 17;77(Pt 6):906–18. doi: 10.1107/S2052520621009574 (PMC8662944; doi:10.1107/S2052520621009574)
Supplement: Supplementary file 1 [file b-77-00906-sup1.tgz › structures/3.1-v_nitrogenase/NH_l_vac_qm2.pdb]

REMARK VFe cluster N2ase NH
REMARK Energies (QM/MM, QM+ptch, MM3) =  -15380.912404 -15539.863807    221.957066 H
REMARK /home/justin/snic2019-35-66/Justin/cosmo_proj/V-cryst/NH/vac/large
REMARK Thu Aug 26 10:09:55 CEST 2021
ATOM      1  H   ???     1     117.663  23.606 156.484
ATOM      2  C   ???     1     117.530  24.008 157.508
ATOM      3  H   ???     1     118.094  23.418 158.249
ATOM      4  H   ???     1     116.452  24.004 157.750
ATOM      5  N   ???     1     117.981  25.432 157.587
ATOM      6  H   ???     1     117.576  25.921 158.556
ATOM      7  H   ???     1     117.526  26.021 156.868
ATOM      8  H   ???     1     118.999  25.616 157.569
ATOM      9  H   ???     1     115.125  24.092 168.053
ATOM     10  C   ???     1     115.152  24.203 166.954
ATOM     11  H   ???     1     116.039  23.642 166.599
ATOM     12  H   ???     1     114.255  23.709 166.531
ATOM     13  C   ???     1     115.251  25.664 166.487
ATOM     14  H   ???     1     114.314  26.217 166.683
ATOM     15  H   ???     1     116.067  26.193 167.009
ATOM     16  C   ???     1     115.594  25.655 164.994
ATOM     17  O   ???     1     116.768  25.554 164.610
ATOM     18  N   ???     1     114.547  25.637 164.143
ATOM     19  H   ???     1     114.628  25.528 163.119
ATOM     20  H   ???     1     113.594  25.626 164.499
ATOM     21  H   ???     1     121.345  25.950 168.439
ATOM     22  C   ???     1     120.554  26.116 167.704
ATOM     23  C   ???     1     120.050  25.348 166.667
ATOM     24  H   ???     1     120.277  24.348 166.293
ATOM     25  N   ???     1     119.918  27.339 167.756
ATOM     26  C   ???     1     119.033  27.313 166.768
ATOM     27  H   ???     1     118.363  28.125 166.467
ATOM     28  N   ???     1     119.075  26.134 166.083
ATOM     29  H   ???     1     118.366  25.850 165.381
ATOM     30  H   ???     1     124.144  33.300 163.280
ATOM     31  C   ???     1     123.716  32.343 162.917
ATOM     32  H   ???     1     123.520  32.416 161.830
ATOM     33  H   ???     1     124.424  31.512 163.111
ATOM     34  S   ???     1     122.133  32.165 163.878
ATOM     35  H   ???     1     117.246  35.088 158.714
ATOM     36  C   ???     1     116.811  34.241 158.154
ATOM     37  H   ???     1     116.573  34.547 157.119
ATOM     38  H   ???     1     115.912  33.871 158.683
ATOM     39  N   ???     1     117.850  33.205 158.125
ATOM     40  H   ???     1     118.302  32.999 159.040
ATOM     41  C   ???     1     118.026  32.292 157.173
ATOM     42  N   ???     1     117.193  32.292 156.066
ATOM     43  H   ???     1     116.202  32.285 156.345
ATOM     44  H   ???     1     117.379  31.480 155.470
ATOM     45  N   ???     1     119.092  31.464 157.209
ATOM     46  H   ???     1     119.665  31.559 158.076
ATOM     47  H   ???     1     118.928  30.439 157.082
ATOM     48  H   ???     1     110.436  28.616 163.672
ATOM     49  C   ???     1     111.522  28.485 163.419
ATOM     50  H   ???     1     112.046  28.052 164.284
ATOM     51  H   ???     1     111.984  29.463 163.198
ATOM     52  N   ???     1     111.809  27.597 162.226
ATOM     53  H   ???     1     112.038  26.564 162.365
ATOM     54  H   ???     1     112.723  27.993 161.793
ATOM     55  H   ???     1     111.096  27.641 161.471
ATOM     56  H   ???     1     113.682  29.362 168.452
ATOM     57  C   ???     1     114.308  29.446 167.563
ATOM     58  C   ???     1     115.564  30.072 167.608
ATOM     59  H   ???     1     115.946  30.471 168.558
ATOM     60  C   ???     1     113.824  28.931 166.350
ATOM     61  H   ???     1     112.839  28.440 166.331
ATOM     62  C   ???     1     116.327  30.189 166.435
ATOM     63  H   ???     1     117.306  30.685 166.439
ATOM     64  C   ???     1     114.592  29.047 165.182
ATOM     65  H   ???     1     114.264  28.647 164.215
ATOM     66  C   ???     1     115.839  29.683 165.222
ATOM     67  H   ???     1     116.441  29.761 164.312
ATOM     68  H   ???     1     113.163  29.440 156.407
ATOM     69  C   ???     1     112.636  29.693 157.332
ATOM     70  C   ???     1     111.404  30.302 157.420
ATOM     71  H   ???     1     110.685  30.609 156.661
ATOM     72  N   ???     1     113.113  29.417 158.602
ATOM     73  C   ???     1     112.184  29.850 159.445
ATOM     74  H   ???     1     112.296  29.863 160.530
ATOM     75  N   ???     1     111.132  30.402 158.772
ATOM     76  H   ???     1     110.241  30.672 159.184
ATOM     77 FE   ???     1     120.690  30.949 162.556
ATOM     78  S   ???     1     118.786  31.105 163.888
ATOM     79  S   ???     1     120.882  28.738 162.193
ATOM     80  S   ???     1     120.324  31.859 160.431
ATOM     81 FE   ???     1     118.692  29.150 162.775
ATOM     82 FE   ???     1     119.768  29.654 160.414
ATOM     83 FE   ???     1     118.338  31.500 161.632
ATOM     84  C   ???     1     117.807  29.705 160.988
ATOM     85  S   ???     1     119.736  28.534 158.466
ATOM     86 FE   ???     1     116.057  30.461 160.419
ATOM     87 FE   ???     1     116.568  28.210 161.581
ATOM     88 FE   ???     1     117.652  28.673 159.293
ATOM     89  S   ???     1     114.497  29.132 161.495
ATOM     90  S   ???     1     116.639  26.702 159.913
ATOM     91  S   ???     1     116.118  29.930 158.227
ATOM     92  V   ???     1     114.920  28.259 159.325
ATOM     93  N   ???     1     117.456  27.842 163.151
ATOM     94  H   ???     1     117.492  26.908 163.578
ATOM     95  O   ???     1     109.153  25.887 156.701
ATOM     96  C   ???     1     109.597  26.535 157.683
ATOM     97  O   ???     1     108.957  27.047 158.653
ATOM     98  C   ???     1     111.144  26.687 157.770
ATOM     99  H   ???     1     111.586  26.769 156.757
ATOM    100  H   ???     1     111.382  27.598 158.343
ATOM    101  C   ???     1     111.767  25.490 158.490
ATOM    102  H   ???     1     111.218  25.308 159.439
ATOM    103  H   ???     1     111.666  24.585 157.863
ATOM    104  C   ???     1     113.255  25.677 158.832
ATOM    105  O   ???     1     113.409  26.791 159.763
ATOM    106  H   ???     1     113.487  26.309 160.676
ATOM    107  C   ???     1     114.083  26.009 157.577
ATOM    108  O   ???     1     114.100  25.199 156.637
ATOM    109  O   ???     1     114.742  27.122 157.618
ATOM    110  C   ???     1     113.840  24.426 159.527
ATOM    111  H   ???     1     113.741  23.560 158.852
ATOM    112  H   ???     1     114.913  24.627 159.732
ATOM    113  C   ???     1     113.119  24.138 160.860
ATOM    114  O   ???     1     112.577  23.052 161.062
ATOM    115  O   ???     1     113.149  25.164 161.701
ATOM    116  C   ???     1     116.041  33.283 161.290
ATOM    117  O   ???     1     115.379  32.243 160.778
ATOM    118  O   ???     1     117.359  33.151 161.433
ATOM    119  O   ???     1     115.467  34.344 161.572
END
