# Supplementary material for: Can the results of quantum refinement be improved with a continuum-solvation model?
Source: Acta Crystallogr B Struct Sci Cryst Eng Mater. 2021 Nov 17;77(Pt 6):906–18. doi: 10.1107/S2052520621009574 (PMC8662944; doi:10.1107/S2052520621009574)
Supplement: Supplementary file 1 [file b-77-00906-sup1.tgz › structures/3.1-v_nitrogenase/NH_l_e80_qm2.pdb]

REMARK VFe cluster N2ase NH
REMARK Energies (QM/MM, QM+ptch, MM3) =  -15381.436684 -15540.377081    221.957066 H
REMARK /home/justin/snic2019-35-66/Justin/cosmo_proj/V-cryst/NH/e80/large
REMARK Thu Aug 26 10:14:26 CEST 2021
ATOM      1  H   ???     1     117.674  23.587 156.488
ATOM      2  C   ???     1     117.550  23.971 157.511
ATOM      3  H   ???     1     118.086  23.355 158.247
ATOM      4  H   ???     1     116.479  24.042 157.757
ATOM      5  N   ???     1     118.114  25.363 157.549
ATOM      6  H   ???     1     117.808  25.882 158.437
ATOM      7  H   ???     1     117.761  25.933 156.761
ATOM      8  H   ???     1     119.146  25.381 157.496
ATOM      9  H   ???     1     115.124  24.087 168.057
ATOM     10  C   ???     1     115.150  24.192 166.963
ATOM     11  H   ???     1     116.029  23.622 166.603
ATOM     12  H   ???     1     114.242  23.718 166.544
ATOM     13  C   ???     1     115.257  25.660 166.518
ATOM     14  H   ???     1     114.323  26.209 166.734
ATOM     15  H   ???     1     116.084  26.172 167.040
ATOM     16  C   ???     1     115.569  25.672 165.030
ATOM     17  O   ???     1     116.743  25.609 164.605
ATOM     18  N   ???     1     114.514  25.648 164.196
ATOM     19  H   ???     1     114.595  25.534 163.176
ATOM     20  H   ???     1     113.566  25.624 164.572
ATOM     21  H   ???     1     121.348  25.953 168.438
ATOM     22  C   ???     1     120.559  26.121 167.700
ATOM     23  C   ???     1     120.052  25.350 166.670
ATOM     24  H   ???     1     120.271  24.341 166.316
ATOM     25  N   ???     1     119.915  27.348 167.745
ATOM     26  C   ???     1     119.017  27.308 166.765
ATOM     27  H   ???     1     118.323  28.106 166.481
ATOM     28  N   ???     1     119.066  26.126 166.087
ATOM     29  H   ???     1     118.335  25.820 165.414
ATOM     30  H   ???     1     124.146  33.300 163.281
ATOM     31  C   ???     1     123.725  32.344 162.921
ATOM     32  H   ???     1     123.522  32.411 161.836
ATOM     33  H   ???     1     124.426  31.513 163.123
ATOM     34  S   ???     1     122.134  32.160 163.881
ATOM     35  H   ???     1     117.248  35.097 158.704
ATOM     36  C   ???     1     116.817  34.267 158.119
ATOM     37  H   ???     1     116.620  34.621 157.093
ATOM     38  H   ???     1     115.885  33.905 158.592
ATOM     39  N   ???     1     117.835  33.211 158.088
ATOM     40  H   ???     1     118.301  32.992 158.982
ATOM     41  C   ???     1     117.996  32.318 157.105
ATOM     42  N   ???     1     117.204  32.350 156.009
ATOM     43  H   ???     1     116.242  32.677 156.107
ATOM     44  H   ???     1     117.342  31.623 155.305
ATOM     45  N   ???     1     119.046  31.464 157.146
ATOM     46  H   ???     1     119.538  31.404 158.054
ATOM     47  H   ???     1     118.897  30.523 156.764
ATOM     48  H   ???     1     110.423  28.627 163.718
ATOM     49  C   ???     1     111.499  28.512 163.498
ATOM     50  H   ???     1     112.018  28.110 164.378
ATOM     51  H   ???     1     111.935  29.485 163.220
ATOM     52  N   ???     1     111.751  27.569 162.349
ATOM     53  H   ???     1     111.866  26.558 162.586
ATOM     54  H   ???     1     112.656  27.863 161.885
ATOM     55  H   ???     1     111.014  27.618 161.623
ATOM     56  H   ???     1     113.683  29.363 168.454
ATOM     57  C   ???     1     114.311  29.448 167.568
ATOM     58  C   ???     1     115.566  30.075 167.617
ATOM     59  H   ???     1     115.944  30.478 168.567
ATOM     60  C   ???     1     113.829  28.928 166.358
ATOM     61  H   ???     1     112.849  28.433 166.342
ATOM     62  C   ???     1     116.333  30.186 166.445
ATOM     63  H   ???     1     117.315  30.677 166.461
ATOM     64  C   ???     1     114.598  29.043 165.191
ATOM     65  H   ???     1     114.265  28.636 164.230
ATOM     66  C   ???     1     115.846  29.678 165.231
ATOM     67  H   ???     1     116.451  29.747 164.322
ATOM     68  H   ???     1     113.162  29.442 156.409
ATOM     69  C   ???     1     112.638  29.695 157.336
ATOM     70  C   ???     1     111.419  30.335 157.425
ATOM     71  H   ???     1     110.734  30.714 156.666
ATOM     72  N   ???     1     113.102  29.397 158.609
ATOM     73  C   ???     1     112.170  29.848 159.450
ATOM     74  H   ???     1     112.247  29.839 160.536
ATOM     75  N   ???     1     111.138  30.419 158.773
ATOM     76  H   ???     1     110.311  30.845 159.193
ATOM     77 FE   ???     1     120.693  30.945 162.557
ATOM     78  S   ???     1     118.790  31.103 163.889
ATOM     79  S   ???     1     120.889  28.733 162.190
ATOM     80  S   ???     1     120.333  31.857 160.440
ATOM     81 FE   ???     1     118.694  29.148 162.771
ATOM     82 FE   ???     1     119.770  29.652 160.409
ATOM     83 FE   ???     1     118.343  31.496 161.630
ATOM     84  C   ???     1     117.824  29.706 160.988
ATOM     85  S   ???     1     119.738  28.540 158.471
ATOM     86 FE   ???     1     116.065  30.459 160.409
ATOM     87 FE   ???     1     116.572  28.208 161.578
ATOM     88 FE   ???     1     117.653  28.669 159.290
ATOM     89  S   ???     1     114.511  29.138 161.490
ATOM     90  S   ???     1     116.637  26.706 159.909
ATOM     91  S   ???     1     116.118  29.918 158.226
ATOM     92  V   ???     1     114.917  28.260 159.325
ATOM     93  N   ???     1     117.475  27.848 163.134
ATOM     94  H   ???     1     117.274  27.112 163.826
ATOM     95  O   ???     1     109.183  25.867 156.678
ATOM     96  C   ???     1     109.626  26.518 157.671
ATOM     97  O   ???     1     108.941  27.005 158.616
ATOM     98  C   ???     1     111.152  26.680 157.781
ATOM     99  H   ???     1     111.606  26.770 156.775
ATOM    100  H   ???     1     111.380  27.589 158.359
ATOM    101  C   ???     1     111.769  25.479 158.502
ATOM    102  H   ???     1     111.223  25.301 159.452
ATOM    103  H   ???     1     111.670  24.571 157.877
ATOM    104  C   ???     1     113.258  25.673 158.841
ATOM    105  O   ???     1     113.405  26.781 159.769
ATOM    106  H   ???     1     113.468  26.299 160.687
ATOM    107  C   ???     1     114.066  26.013 157.583
ATOM    108  O   ???     1     114.053  25.215 156.628
ATOM    109  O   ???     1     114.729  27.116 157.616
ATOM    110  C   ???     1     113.851  24.415 159.514
ATOM    111  H   ???     1     113.755  23.555 158.831
ATOM    112  H   ???     1     114.925  24.616 159.710
ATOM    113  C   ???     1     113.138  24.129 160.846
ATOM    114  O   ???     1     112.577  23.039 161.040
ATOM    115  O   ???     1     113.164  25.129 161.687
ATOM    116  C   ???     1     116.049  33.280 161.284
ATOM    117  O   ???     1     115.385  32.255 160.778
ATOM    118  O   ???     1     117.358  33.159 161.453
ATOM    119  O   ???     1     115.469  34.346 161.577
END
