# Supplementary material for: Can the results of quantum refinement be improved with a continuum-solvation model?
Source: Acta Crystallogr B Struct Sci Cryst Eng Mater. 2021 Nov 17;77(Pt 6):906–18. doi: 10.1107/S2052520621009574 (PMC8662944; doi:10.1107/S2052520621009574)
Supplement: Supplementary file 1 [file b-77-00906-sup1.tgz › structures/3.1-v_nitrogenase/NH_s_vac_qm1.pdb]

REMARK VERSION:1.3
REMARK VERSION:1.3
REMARK VERSION:1.3
REMARK VERSION:1.3
REMARK Energies (QM/MM, QM+ptch, MM3) =  -14941.116326 -15444.158747    219.530011 H
REMARK /home/justin/snic2019-35-66/Justin/cosmo_proj/V-cryst/NH/vac/small
REMARK Thu Aug 26 10:10:59 CEST 2021
ATOM      1  H   ???     1     115.142  24.224 167.990
ATOM      2  C   ???     1     115.200  24.528 166.907
ATOM      3  H   ???     1     114.654  25.489 166.842
ATOM      4  H   ???     1     116.259  24.787 166.706
ATOM      5  C   ???     1     114.702  23.607 165.793
ATOM      6  H   ???     1     114.933  24.085 164.819
ATOM      7  H   ???     1     115.240  22.632 165.793
ATOM      8  C   ???     1     113.210  23.332 165.886
ATOM      9  O   ???     1     112.633  23.484 166.975
ATOM     10  N   ???     1     112.586  22.893 164.752
ATOM     11  H   ???     1     111.567  22.870 164.864
ATOM     12  H   ???     1     112.868  23.156 163.739
ATOM     13  H   ???     1     121.377  25.959 168.438
ATOM     14  C   ???     1     120.668  26.152 167.617
ATOM     15  C   ???     1     120.183  25.476 166.501
ATOM     16  H   ???     1     120.329  24.466 166.110
ATOM     17  N   ???     1     120.186  27.451 167.636
ATOM     18  C   ???     1     119.428  27.558 166.548
ATOM     19  H   ???     1     118.907  28.449 166.178
ATOM     20  N   ???     1     119.394  26.398 165.839
ATOM     21  H   ???     1     118.857  26.356 164.926
ATOM     22  H   ???     1     124.151  33.285 163.274
ATOM     23  C   ???     1     123.738  32.320 162.910
ATOM     24  H   ???     1     123.395  32.431 161.862
ATOM     25  H   ???     1     124.528  31.534 162.953
ATOM     26  S   ???     1     122.306  32.012 164.041
ATOM     27  H   ???     1     113.677  29.402 168.397
ATOM     28  C   ???     1     114.216  29.507 167.445
ATOM     29  C   ???     1     115.239  30.458 167.305
ATOM     30  H   ???     1     115.520  31.094 168.162
ATOM     31  C   ???     1     113.872  28.682 166.356
ATOM     32  H   ???     1     113.083  27.923 166.468
ATOM     33  C   ???     1     115.899  30.605 166.073
ATOM     34  H   ???     1     116.712  31.328 165.933
ATOM     35  C   ???     1     114.539  28.820 165.130
ATOM     36  H   ???     1     114.301  28.183 164.269
ATOM     37  C   ???     1     115.545  29.790 164.988
ATOM     38  H   ???     1     116.061  29.903 164.030
ATOM     39  H   ???     1     113.174  29.389 156.346
ATOM     40  C   ???     1     112.612  29.593 157.259
ATOM     41  C   ???     1     111.249  29.783 157.278
ATOM     42  H   ???     1     110.519  29.804 156.463
ATOM     43  N   ???     1     113.069  29.443 158.562
ATOM     44  C   ???     1     111.977  29.494 159.321
ATOM     45  H   ???     1     112.006  29.344 160.403
ATOM     46  N   ???     1     110.822  29.701 158.601
ATOM     47  H   ???     1     109.973  28.992 158.701
ATOM     48 FE   ???     1     120.611  30.941 162.789
ATOM     49  S   ???     1     118.746  31.083 164.169
ATOM     50  S   ???     1     120.859  28.732 162.398
ATOM     51  S   ???     1     120.280  31.945 160.715
ATOM     52 FE   ???     1     118.622  29.169 162.937
ATOM     53 FE   ???     1     119.676  29.735 160.648
ATOM     54 FE   ???     1     118.233  31.533 161.884
ATOM     55  C   ???     1     117.758  29.732 161.230
ATOM     56  S   ???     1     119.694  28.609 158.739
ATOM     57 FE   ???     1     116.071  30.561 160.563
ATOM     58 FE   ???     1     116.492  28.229 161.677
ATOM     59 FE   ???     1     117.582  28.731 159.499
ATOM     60  S   ???     1     114.462  29.261 161.552
ATOM     61  S   ???     1     116.582  26.726 159.971
ATOM     62  S   ???     1     116.121  29.990 158.327
ATOM     63  V   ???     1     114.934  28.330 159.445
ATOM     64  S   ???     1     117.388  27.408 163.615
ATOM     65  O   ???     1     108.908  25.720 157.406
ATOM     66  C   ???     1     109.572  26.678 157.878
ATOM     67  O   ???     1     109.052  27.778 158.319
ATOM     68  C   ???     1     111.111  26.538 157.927
ATOM     69  H   ???     1     111.457  26.182 156.938
ATOM     70  H   ???     1     111.587  27.509 158.111
ATOM     71  C   ???     1     111.652  25.557 158.984
ATOM     72  H   ???     1     111.138  25.712 159.955
ATOM     73  H   ???     1     111.457  24.515 158.662
ATOM     74  C   ???     1     113.175  25.744 159.255
ATOM     75  O   ???     1     113.364  26.943 160.030
ATOM     76  H   ???     1     113.431  26.630 161.019
ATOM     77  C   ???     1     113.941  25.959 157.912
ATOM     78  O   ???     1     113.905  25.059 157.049
ATOM     79  O   ???     1     114.524  27.101 157.794
ATOM     80  C   ???     1     113.747  24.541 160.053
ATOM     81  H   ???     1     113.519  23.602 159.517
ATOM     82  H   ???     1     114.848  24.677 160.091
ATOM     83  C   ???     1     113.268  24.479 161.524
ATOM     84  O   ???     1     112.888  23.359 162.002
ATOM     85  O   ???     1     113.337  25.563 162.175
ATOM     86  C   ???     1     116.007  33.368 161.394
ATOM     87  O   ???     1     115.430  32.366 160.745
ATOM     88  O   ???     1     117.231  33.168 161.866
ATOM     89  O   ???     1     115.433  34.468 161.538
END
