# Supplementary material for: Can the results of quantum refinement be improved with a continuum-solvation model?
Source: Acta Crystallogr B Struct Sci Cryst Eng Mater. 2021 Nov 17;77(Pt 6):906–18. doi: 10.1107/S2052520621009574 (PMC8662944; doi:10.1107/S2052520621009574)
Supplement: Supplementary file 1 [file b-77-00906-sup1.tgz › structures/3.1-v_nitrogenase/NH_s_e80_qm1.pdb]

REMARK VERSION:1.3
REMARK VERSION:1.3
REMARK VERSION:1.3
REMARK VERSION:1.3
REMARK Energies (QM/MM, QM+ptch, MM3) =  -14943.733921 -15445.597090    219.530011 H
REMARK /home/justin/snic2019-35-66/Justin/cosmo_proj/V-cryst/NH/e80/small
REMARK Thu Aug 26 10:15:08 CEST 2021
ATOM      1  H   ???     1     115.145  24.202 168.003
ATOM      2  C   ???     1     115.206  24.475 166.922
ATOM      3  H   ???     1     114.724  25.467 166.820
ATOM      4  H   ???     1     116.282  24.636 166.705
ATOM      5  C   ???     1     114.634  23.517 165.884
ATOM      6  H   ???     1     114.921  23.861 164.870
ATOM      7  H   ???     1     115.055  22.496 165.994
ATOM      8  C   ???     1     113.123  23.417 165.966
ATOM      9  O   ???     1     112.525  23.785 166.985
ATOM     10  N   ???     1     112.486  22.880 164.876
ATOM     11  H   ???     1     111.463  22.923 164.923
ATOM     12  H   ???     1     112.858  23.028 163.914
ATOM     13  H   ???     1     121.368  25.944 168.411
ATOM     14  C   ???     1     120.663  26.110 167.589
ATOM     15  C   ???     1     120.119  25.292 166.611
ATOM     16  H   ???     1     120.217  24.229 166.386
ATOM     17  N   ???     1     120.212  27.415 167.429
ATOM     18  C   ???     1     119.407  27.386 166.372
ATOM     19  H   ???     1     118.879  28.226 165.911
ATOM     20  N   ???     1     119.321  26.130 165.850
ATOM     21  H   ???     1     118.762  25.917 165.012
ATOM     22  H   ???     1     124.150  33.283 163.273
ATOM     23  C   ???     1     123.740  32.318 162.908
ATOM     24  H   ???     1     123.464  32.409 161.841
ATOM     25  H   ???     1     124.486  31.511 163.036
ATOM     26  S   ???     1     122.230  32.038 163.959
ATOM     27  H   ???     1     113.678  29.405 168.394
ATOM     28  C   ???     1     114.210  29.511 167.442
ATOM     29  C   ???     1     115.177  30.516 167.277
ATOM     30  H   ???     1     115.409  31.194 168.109
ATOM     31  C   ???     1     113.924  28.630 166.382
ATOM     32  H   ???     1     113.184  27.831 166.520
ATOM     33  C   ???     1     115.832  30.662 166.043
ATOM     34  H   ???     1     116.592  31.439 165.895
ATOM     35  C   ???     1     114.592  28.768 165.156
ATOM     36  H   ???     1     114.406  28.077 164.324
ATOM     37  C   ???     1     115.536  29.793 164.985
ATOM     38  H   ???     1     116.057  29.897 164.029
ATOM     39  H   ???     1     113.174  29.448 156.421
ATOM     40  C   ???     1     112.661  29.708 157.356
ATOM     41  C   ???     1     111.411  30.290 157.425
ATOM     42  H   ???     1     110.701  30.592 156.654
ATOM     43  N   ???     1     113.142  29.493 158.643
ATOM     44  C   ???     1     112.193  29.933 159.466
ATOM     45  H   ???     1     112.247  29.912 160.555
ATOM     46  N   ???     1     111.135  30.428 158.769
ATOM     47  H   ???     1     110.278  30.805 159.174
ATOM     48 FE   ???     1     120.594  30.940 162.772
ATOM     49  S   ???     1     118.729  31.084 164.144
ATOM     50  S   ???     1     120.831  28.732 162.395
ATOM     51  S   ???     1     120.230  31.920 160.690
ATOM     52 FE   ???     1     118.607  29.165 162.942
ATOM     53 FE   ???     1     119.649  29.726 160.661
ATOM     54 FE   ???     1     118.224  31.511 161.883
ATOM     55  C   ???     1     117.746  29.718 161.243
ATOM     56  S   ???     1     119.656  28.576 158.767
ATOM     57 FE   ???     1     116.072  30.545 160.590
ATOM     58 FE   ???     1     116.478  28.243 161.707
ATOM     59 FE   ???     1     117.558  28.737 159.526
ATOM     60  S   ???     1     114.476  29.277 161.603
ATOM     61  S   ???     1     116.579  26.742 160.010
ATOM     62  S   ???     1     116.128  30.018 158.361
ATOM     63  V   ???     1     114.924  28.362 159.479
ATOM     64  S   ???     1     117.387  27.416 163.572
ATOM     65  O   ???     1     109.399  25.312 157.300
ATOM     66  C   ???     1     109.657  26.492 157.690
ATOM     67  O   ???     1     108.860  27.475 157.674
ATOM     68  C   ???     1     111.092  26.777 158.196
ATOM     69  H   ???     1     111.700  27.058 157.310
ATOM     70  H   ???     1     111.078  27.670 158.842
ATOM     71  C   ???     1     111.757  25.597 158.901
ATOM     72  H   ???     1     111.226  25.367 159.850
ATOM     73  H   ???     1     111.668  24.708 158.251
ATOM     74  C   ???     1     113.250  25.811 159.220
ATOM     75  O   ???     1     113.422  26.986 160.037
ATOM     76  H   ???     1     113.545  26.610 161.027
ATOM     77  C   ???     1     114.019  26.055 157.903
ATOM     78  O   ???     1     114.012  25.181 157.015
ATOM     79  O   ???     1     114.615  27.197 157.804
ATOM     80  C   ???     1     113.822  24.586 159.983
ATOM     81  H   ???     1     113.550  23.659 159.449
ATOM     82  H   ???     1     114.926  24.684 160.002
ATOM     83  C   ???     1     113.353  24.530 161.456
ATOM     84  O   ???     1     112.910  23.448 161.923
ATOM     85  O   ???     1     113.492  25.620 162.114
ATOM     86  C   ???     1     116.011  33.346 161.409
ATOM     87  O   ???     1     115.431  32.356 160.752
ATOM     88  O   ???     1     117.252  33.175 161.826
ATOM     89  O   ???     1     115.408  34.423 161.609
END
