# Supplementary material for: Can the results of quantum refinement be improved with a continuum-solvation model?
Source: Acta Crystallogr B Struct Sci Cryst Eng Mater. 2021 Nov 17;77(Pt 6):906–18. doi: 10.1107/S2052520621009574 (PMC8662944; doi:10.1107/S2052520621009574)
Supplement: Supplementary file 1 [file b-77-00906-sup1.tgz › structures/3.1-v_nitrogenase/NH_l_vac_qm1.pdb]

REMARK VERSION:1.3
REMARK VERSION:1.3
REMARK VERSION:1.3
REMARK VERSION:1.3
REMARK Energies (QM/MM, QM+ptch, MM3) =  -15380.912404 -15882.783788    221.957066 H
REMARK /home/justin/snic2019-35-66/Justin/cosmo_proj/V-cryst/NH/vac/large
REMARK Thu Aug 26 10:09:55 CEST 2021
ATOM      1  H   ???     1     117.233  23.604 156.432
ATOM      2  C   ???     1     117.185  23.967 157.473
ATOM      3  H   ???     1     118.132  23.773 158.006
ATOM      4  H   ???     1     116.337  23.497 157.995
ATOM      5  N   ???     1     116.921  25.423 157.431
ATOM      6  H   ???     1     116.840  25.870 158.445
ATOM      7  H   ???     1     115.958  25.569 157.003
ATOM      8  H   ???     1     117.646  25.977 156.949
ATOM      9  H   ???     1     115.145  24.198 168.005
ATOM     10  C   ???     1     115.205  24.465 166.923
ATOM     11  H   ???     1     114.740  25.465 166.828
ATOM     12  H   ???     1     116.281  24.610 166.694
ATOM     13  C   ???     1     114.598  23.519 165.898
ATOM     14  H   ???     1     114.872  23.862 164.879
ATOM     15  H   ???     1     115.009  22.490 165.992
ATOM     16  C   ???     1     113.085  23.437 166.004
ATOM     17  O   ???     1     112.494  23.842 167.006
ATOM     18  N   ???     1     112.440  22.860 164.929
ATOM     19  H   ???     1     111.422  22.954 164.987
ATOM     20  H   ???     1     112.790  23.009 163.957
ATOM     21  H   ???     1     121.366  25.953 168.424
ATOM     22  C   ???     1     120.660  26.133 167.606
ATOM     23  C   ???     1     120.212  25.402 166.516
ATOM     24  H   ???     1     120.403  24.388 166.159
ATOM     25  N   ???     1     120.126  27.409 167.587
ATOM     26  C   ???     1     119.367  27.456 166.503
ATOM     27  H   ???     1     118.799  28.313 166.129
ATOM     28  N   ???     1     119.384  26.271 165.826
ATOM     29  H   ???     1     118.890  26.146 164.926
ATOM     30  H   ???     1     124.152  33.285 163.273
ATOM     31  C   ???     1     123.742  32.316 162.906
ATOM     32  H   ???     1     123.464  32.413 161.840
ATOM     33  H   ???     1     124.499  31.514 163.022
ATOM     34  S   ???     1     122.249  32.024 163.965
ATOM     35  H   ???     1     117.241  35.086 158.750
ATOM     36  C   ???     1     116.785  34.177 158.330
ATOM     37  H   ???     1     116.563  34.323 157.258
ATOM     38  H   ???     1     115.878  33.896 158.894
ATOM     39  N   ???     1     117.821  33.148 158.462
ATOM     40  H   ???     1     118.238  33.028 159.406
ATOM     41  C   ???     1     118.135  32.227 157.553
ATOM     42  N   ???     1     117.344  32.103 156.425
ATOM     43  H   ???     1     116.355  31.962 156.683
ATOM     44  H   ???     1     117.652  31.312 155.852
ATOM     45  N   ???     1     119.268  31.511 157.651
ATOM     46  H   ???     1     119.814  31.706 158.518
ATOM     47  H   ???     1     119.204  30.461 157.559
ATOM     48  H   ???     1     110.555  28.811 163.636
ATOM     49  C   ???     1     111.616  28.897 163.370
ATOM     50  H   ???     1     112.256  28.757 164.255
ATOM     51  H   ???     1     111.823  29.897 162.951
ATOM     52  N   ???     1     112.000  27.896 162.346
ATOM     53  H   ???     1     112.930  28.259 161.934
ATOM     54  H   ???     1     111.357  27.856 161.539
ATOM     55  H   ???     1     112.231  26.901 162.644
ATOM     56  H   ???     1     113.686  29.409 168.391
ATOM     57  C   ???     1     114.222  29.518 167.439
ATOM     58  C   ???     1     115.132  30.568 167.253
ATOM     59  H   ???     1     115.317  31.283 168.068
ATOM     60  C   ???     1     114.008  28.584 166.409
ATOM     61  H   ???     1     113.327  27.735 166.570
ATOM     62  C   ???     1     115.795  30.719 166.026
ATOM     63  H   ???     1     116.511  31.534 165.862
ATOM     64  C   ???     1     114.689  28.724 165.191
ATOM     65  H   ???     1     114.580  27.988 164.385
ATOM     66  C   ???     1     115.564  29.803 164.994
ATOM     67  H   ???     1     116.091  29.907 164.042
ATOM     68  H   ???     1     113.173  29.416 156.396
ATOM     69  C   ???     1     112.639  29.647 157.324
ATOM     70  C   ???     1     111.311  30.045 157.387
ATOM     71  H   ???     1     110.610  30.227 156.564
ATOM     72  N   ???     1     113.107  29.492 158.619
ATOM     73  C   ???     1     112.029  29.798 159.386
ATOM     74  H   ???     1     112.107  29.847 160.475
ATOM     75  N   ???     1     110.904  30.118 158.705
ATOM     76  H   ???     1     109.755  28.742 158.462
ATOM     77 FE   ???     1     120.635  30.923 162.765
ATOM     78  S   ???     1     118.733  31.085 164.075
ATOM     79  S   ???     1     120.848  28.721 162.347
ATOM     80  S   ???     1     120.285  31.900 160.666
ATOM     81 FE   ???     1     118.647  29.173 162.901
ATOM     82 FE   ???     1     119.674  29.685 160.615
ATOM     83 FE   ???     1     118.249  31.526 161.837
ATOM     84  C   ???     1     117.757  29.718 161.192
ATOM     85  S   ???     1     119.614  28.520 158.665
ATOM     86 FE   ???     1     116.123  30.574 160.498
ATOM     87 FE   ???     1     116.497  28.279 161.738
ATOM     88 FE   ???     1     117.549  28.681 159.515
ATOM     89  S   ???     1     114.509  29.362 161.575
ATOM     90  S   ???     1     116.482  26.700 160.103
ATOM     91  S   ???     1     116.119  29.920 158.293
ATOM     92  V   ???     1     114.864  28.390 159.456
ATOM     93  S   ???     1     117.411  27.442 163.575
ATOM     94  O   ???     1     109.070  25.867 157.520
ATOM     95  C   ???     1     109.717  26.830 157.905
ATOM     96  O   ???     1     109.108  28.003 158.174
ATOM     97  C   ???     1     111.222  26.803 158.106
ATOM     98  H   ???     1     111.691  26.851 157.105
ATOM     99  H   ???     1     111.557  27.701 158.649
ATOM    100  C   ???     1     111.730  25.566 158.852
ATOM    101  H   ???     1     111.148  25.409 159.784
ATOM    102  H   ???     1     111.616  24.657 158.233
ATOM    103  C   ???     1     113.213  25.737 159.239
ATOM    104  O   ???     1     113.359  26.934 160.035
ATOM    105  H   ???     1     113.532  26.555 160.997
ATOM    106  C   ???     1     114.067  25.951 157.972
ATOM    107  O   ???     1     114.262  24.991 157.181
ATOM    108  O   ???     1     114.578  27.113 157.811
ATOM    109  C   ???     1     113.728  24.529 160.068
ATOM    110  H   ???     1     113.482  23.588 159.548
ATOM    111  H   ???     1     114.830  24.629 160.146
ATOM    112  C   ???     1     113.194  24.490 161.520
ATOM    113  O   ???     1     112.789  23.420 162.008
ATOM    114  O   ???     1     113.266  25.625 162.147
ATOM    115  C   ???     1     116.068  33.364 161.299
ATOM    116  O   ???     1     115.501  32.362 160.623
ATOM    117  O   ???     1     117.348  33.199 161.635
ATOM    118  O   ???     1     115.464  34.416 161.526
END
