# Supplementary material for: Can the results of quantum refinement be improved with a continuum-solvation model?
Source: Acta Crystallogr B Struct Sci Cryst Eng Mater. 2021 Nov 17;77(Pt 6):906–18. doi: 10.1107/S2052520621009574 (PMC8662944; doi:10.1107/S2052520621009574)
Supplement: Supplementary file 1 [file b-77-00906-sup1.tgz › structures/3.1-v_nitrogenase/NH_l_e80_qm1.pdb]

REMARK VERSION:1.3
REMARK VERSION:1.3
REMARK VERSION:1.3
REMARK VERSION:1.3
REMARK Energies (QM/MM, QM+ptch, MM3) =  -15381.436684 -15883.230982    221.957066 H
REMARK /home/justin/snic2019-35-66/Justin/cosmo_proj/V-cryst/NH/e80/large
REMARK Thu Aug 26 10:14:26 CEST 2021
ATOM      1  H   ???     1     117.244  23.591 156.426
ATOM      2  C   ???     1     117.207  23.945 157.461
ATOM      3  H   ???     1     118.146  23.722 157.991
ATOM      4  H   ???     1     116.339  23.527 157.992
ATOM      5  N   ???     1     117.028  25.420 157.365
ATOM      6  H   ???     1     116.994  25.898 158.318
ATOM      7  H   ???     1     116.096  25.613 156.917
ATOM      8  H   ???     1     117.772  25.871 156.809
ATOM      9  H   ???     1     115.145  24.195 168.007
ATOM     10  C   ???     1     115.207  24.457 166.925
ATOM     11  H   ???     1     114.752  25.461 166.815
ATOM     12  H   ???     1     116.285  24.582 166.698
ATOM     13  C   ???     1     114.596  23.498 165.913
ATOM     14  H   ???     1     114.884  23.808 164.888
ATOM     15  H   ???     1     114.988  22.467 166.042
ATOM     16  C   ???     1     113.083  23.445 166.005
ATOM     17  O   ???     1     112.491  23.885 166.997
ATOM     18  N   ???     1     112.435  22.861 164.946
ATOM     19  H   ???     1     111.414  22.940 164.974
ATOM     20  H   ???     1     112.824  22.938 163.990
ATOM     21  H   ???     1     121.361  25.944 168.405
ATOM     22  C   ???     1     120.653  26.108 167.585
ATOM     23  C   ???     1     120.125  25.284 166.605
ATOM     24  H   ???     1     120.242  24.224 166.377
ATOM     25  N   ???     1     120.181  27.405 167.430
ATOM     26  C   ???     1     119.378  27.366 166.374
ATOM     27  H   ???     1     118.832  28.199 165.922
ATOM     28  N   ???     1     119.313  26.110 165.847
ATOM     29  H   ???     1     118.764  25.880 165.009
ATOM     30  H   ???     1     124.153  33.286 163.274
ATOM     31  C   ???     1     123.745  32.321 162.908
ATOM     32  H   ???     1     123.491  32.404 161.836
ATOM     33  H   ???     1     124.482  31.510 163.059
ATOM     34  S   ???     1     122.216  32.052 163.933
ATOM     35  H   ???     1     117.206  35.066 158.756
ATOM     36  C   ???     1     116.744  34.224 158.223
ATOM     37  H   ???     1     116.606  34.500 157.165
ATOM     38  H   ???     1     115.781  33.944 158.685
ATOM     39  N   ???     1     117.712  33.130 158.325
ATOM     40  H   ???     1     118.093  32.934 159.263
ATOM     41  C   ???     1     118.041  32.269 157.359
ATOM     42  N   ???     1     117.386  32.281 156.174
ATOM     43  H   ???     1     116.389  32.505 156.174
ATOM     44  H   ???     1     117.668  31.591 155.477
ATOM     45  N   ???     1     119.122  31.473 157.515
ATOM     46  H   ???     1     119.560  31.494 158.454
ATOM     47  H   ???     1     119.052  30.504 157.176
ATOM     48  H   ???     1     110.508  28.777 163.638
ATOM     49  C   ???     1     111.551  28.849 163.317
ATOM     50  H   ???     1     112.242  28.719 164.162
ATOM     51  H   ???     1     111.730  29.832 162.851
ATOM     52  N   ???     1     111.837  27.800 162.295
ATOM     53  H   ???     1     112.650  28.123 161.711
ATOM     54  H   ???     1     111.039  27.650 161.656
ATOM     55  H   ???     1     112.135  26.856 162.655
ATOM     56  H   ???     1     113.687  29.410 168.392
ATOM     57  C   ???     1     114.226  29.520 167.444
ATOM     58  C   ???     1     115.147  30.565 167.271
ATOM     59  H   ???     1     115.334  31.270 168.092
ATOM     60  C   ???     1     114.002  28.601 166.403
ATOM     61  H   ???     1     113.303  27.767 166.549
ATOM     62  C   ???     1     115.809  30.722 166.042
ATOM     63  H   ???     1     116.527  31.538 165.891
ATOM     64  C   ???     1     114.682  28.748 165.185
ATOM     65  H   ???     1     114.556  28.026 164.370
ATOM     66  C   ???     1     115.569  29.819 165.000
ATOM     67  H   ???     1     116.094  29.930 164.047
ATOM     68  H   ???     1     113.180  29.424 156.408
ATOM     69  C   ???     1     112.661  29.659 157.343
ATOM     70  C   ???     1     111.345  30.092 157.407
ATOM     71  H   ???     1     110.652  30.295 156.584
ATOM     72  N   ???     1     113.130  29.497 158.640
ATOM     73  C   ???     1     112.062  29.826 159.410
ATOM     74  H   ???     1     112.127  29.845 160.500
ATOM     75  N   ???     1     110.945  30.176 158.730
ATOM     76  H   ???     1     109.791  28.784 158.478
ATOM     77 FE   ???     1     120.599  30.947 162.751
ATOM     78  S   ???     1     118.721  31.117 164.097
ATOM     79  S   ???     1     120.826  28.740 162.382
ATOM     80  S   ???     1     120.243  31.901 160.642
ATOM     81 FE   ???     1     118.612  29.184 162.930
ATOM     82 FE   ???     1     119.643  29.698 160.643
ATOM     83 FE   ???     1     118.230  31.524 161.844
ATOM     84  C   ???     1     117.737  29.727 161.227
ATOM     85  S   ???     1     119.617  28.505 158.757
ATOM     86 FE   ???     1     116.079  30.566 160.553
ATOM     87 FE   ???     1     116.463  28.286 161.748
ATOM     88 FE   ???     1     117.532  28.711 159.538
ATOM     89  S   ???     1     114.469  29.334 161.598
ATOM     90  S   ???     1     116.517  26.732 160.111
ATOM     91  S   ???     1     116.123  29.981 158.346
ATOM     92  V   ???     1     114.884  28.395 159.475
ATOM     93  S   ???     1     117.398  27.442 163.574
ATOM     94  O   ???     1     109.101  25.917 157.546
ATOM     95  C   ???     1     109.757  26.877 157.928
ATOM     96  O   ???     1     109.148  28.052 158.177
ATOM     97  C   ???     1     111.255  26.849 158.134
ATOM     98  H   ???     1     111.720  26.946 157.134
ATOM     99  H   ???     1     111.576  27.728 158.716
ATOM    100  C   ???     1     111.776  25.592 158.832
ATOM    101  H   ???     1     111.206  25.403 159.764
ATOM    102  H   ???     1     111.667  24.702 158.185
ATOM    103  C   ???     1     113.264  25.765 159.203
ATOM    104  O   ???     1     113.419  26.938 160.030
ATOM    105  H   ???     1     113.578  26.523 161.004
ATOM    106  C   ???     1     114.098  26.012 157.931
ATOM    107  O   ???     1     114.243  25.097 157.089
ATOM    108  O   ???     1     114.635  27.174 157.816
ATOM    109  C   ???     1     113.787  24.535 159.992
ATOM    110  H   ???     1     113.525  23.608 159.455
ATOM    111  H   ???     1     114.890  24.617 160.055
ATOM    112  C   ???     1     113.260  24.481 161.445
ATOM    113  O   ???     1     112.823  23.415 161.914
ATOM    114  O   ???     1     113.357  25.601 162.092
ATOM    115  C   ???     1     116.029  33.358 161.358
ATOM    116  O   ???     1     115.422  32.362 160.737
ATOM    117  O   ???     1     117.318  33.212 161.642
ATOM    118  O   ???     1     115.428  34.413 161.634
END
