# Supplementary material for: Can the results of quantum refinement be improved with a continuum-solvation model?
Source: Acta Crystallogr B Struct Sci Cryst Eng Mater. 2021 Nov 17;77(Pt 6):906–18. doi: 10.1107/S2052520621009574 (PMC8662944; doi:10.1107/S2052520621009574)
Supplement: Supplementary file 1 [file b-77-00906-sup1.tgz › structures/3.2-bidentate/CO3_s_e80_qm.pdb]

REMARK VERSION:1.3
REMARK VERSION:1.3
REMARK VERSION:1.3
REMARK VERSION:1.3
REMARK Energies (QM/MM, QM+ptch, MM3) =  -14542.003733 -14738.931954    233.789447 H
REMARK /home/justin/snic2019-35-66/Justin/nitrogenase_V_lig/cosmo_small/CO3_cosmo/epsilon_80
REMARK Thu Aug 26 09:46:44 CEST 2021
ATOM      1  H   ???     1     107.528  56.514   0.977
ATOM      2  C   ???     1     107.275  57.511   1.410
ATOM      3  H   ???     1     107.326  57.462   2.513
ATOM      4  H   ???     1     107.975  58.280   1.034
ATOM      5  S   ???     1     105.519  57.847   0.853
ATOM      6  H   ???     1      98.979  61.217  10.245
ATOM      7  C   ???     1      98.208  61.031   9.499
ATOM      8  C   ???     1      96.950  60.521   9.736
ATOM      9  H   ???     1      96.452  60.188  10.646
ATOM     10  N   ???     1      98.353  61.317   8.150
ATOM     11  C   ???     1      97.192  60.992   7.581
ATOM     12  H   ???     1      96.962  61.087   6.519
ATOM     13  N   ???     1      96.320  60.504   8.505
ATOM     14  H   ???     1      95.365  60.196   8.320
ATOM     15  O   ???     1      94.529  64.047   8.983
ATOM     16  C   ???     1      95.443  64.417   9.779
ATOM     17  O   ???     1      95.281  65.043  10.870
ATOM     18  C   ???     1      96.890  64.137   9.340
ATOM     19  H   ???     1      96.914  63.225   8.725
ATOM     20  H   ???     1      97.542  63.996  10.223
ATOM     21  C   ???     1      97.424  65.299   8.497
ATOM     22  H   ???     1      96.696  65.527   7.692
ATOM     23  H   ???     1      97.534  66.204   9.126
ATOM     24  C   ???     1      98.779  64.996   7.826
ATOM     25  O   ???     1      98.598  63.909   6.888
ATOM     26  H   ???     1      98.407  64.402   5.984
ATOM     27  C   ???     1      99.809  64.563   8.870
ATOM     28  O   ???     1     100.331  63.395   8.713
ATOM     29  O   ???     1     100.085  65.343   9.805
ATOM     30  C   ???     1      99.303  66.227   7.057
ATOM     31  H   ???     1     100.271  65.945   6.594
ATOM     32  H   ???     1      99.460  67.059   7.765
ATOM     33  C   ???     1      98.301  66.617   5.956
ATOM     34  O   ???     1      98.012  65.665   5.135
ATOM     35  O   ???     1      97.828  67.775   5.924
ATOM     36  S   ???     1     104.578  58.243   4.562
ATOM     37 FE   ???     1     104.490  59.151   2.421
ATOM     38 FE   ???     1     104.255  60.501   4.713
ATOM     39  S   ???     1     104.819  61.575   6.567
ATOM     40  S   ???     1     104.970  61.350   2.723
ATOM     41 FE   ???     1     102.408  58.829   3.905
ATOM     42  C   ???     1     102.237  60.680   4.599
ATOM     43 FE   ???     1     100.643  60.025   5.635
ATOM     44  S   ???     1     101.306  60.509   7.758
ATOM     45  S   ???     1     102.303  59.213   1.621
ATOM     46 FE   ???     1     102.682  61.149   2.719
ATOM     47 FE   ???     1     101.023  62.258   4.383
ATOM     48 FE   ???     1     102.590  61.649   6.314
ATOM     49  S   ???     1     101.432  62.926   2.332
ATOM     50  S   ???     1     101.657  63.695   5.993
ATOM     51  S   ???     1      99.010  61.488   4.998
ATOM     52  V   ???     1     100.020  62.299   6.968
ATOM     53  C   ???     1     100.130  57.249   4.844
ATOM     54  O   ???     1     101.327  57.276   4.285
ATOM     55  O   ???     1      99.727  58.322   5.503
ATOM     56  O   ???     1      99.414  56.228   4.762
END
