# Supplementary material for: Can the results of quantum refinement be improved with a continuum-solvation model?
Source: Acta Crystallogr B Struct Sci Cryst Eng Mater. 2021 Nov 17;77(Pt 6):906–18. doi: 10.1107/S2052520621009574 (PMC8662944; doi:10.1107/S2052520621009574)
Supplement: Supplementary file 1 [file b-77-00906-sup1.tgz › structures/3.2-bidentate/CO3H_l_e80_qm.pdb]

REMARK VERSION:1.3
REMARK VERSION:1.3
REMARK VERSION:1.3
REMARK VERSION:1.3
REMARK Energies (QM/MM, QM+ptch, MM3) =  -15421.484961 -15618.485537    194.249359 H
REMARK /home/justin/snic2019-35-66/Justin/nitrogenase_V_lig/large_qm/cosmo/CO3H/epsilon_80
REMARK Wed Sep 30 10:38:12 CEST 2020
ATOM      1  H   ???     1     103.751  66.586   9.107
ATOM      2  C   ???     1     103.357  66.239   8.142
ATOM      3  H   ???     1     102.257  66.287   8.141
ATOM      4  H   ???     1     103.782  66.809   7.302
ATOM      5  N   ???     1     103.752  64.799   7.990
ATOM      6  H   ???     1     103.459  64.243   8.811
ATOM      7  H   ???     1     104.773  64.675   7.885
ATOM      8  H   ???     1     103.267  64.350   7.155
ATOM      9  H   ???     1     107.527  56.515   0.978
ATOM     10  C   ???     1     107.274  57.512   1.411
ATOM     11  H   ???     1     107.328  57.463   2.514
ATOM     12  H   ???     1     107.969  58.283   1.032
ATOM     13  S   ???     1     105.516  57.848   0.857
ATOM     14  H   ???     1      95.978  57.314   6.643
ATOM     15  C   ???     1      96.911  56.891   7.066
ATOM     16  H   ???     1      97.693  57.668   6.976
ATOM     17  O   ???     1      97.413  55.760   6.350
ATOM     18  H   ???     1      96.686  55.157   6.085
ATOM     19  H   ???     1      96.821  56.641   8.150
ATOM     20  H   ???     1     100.551  54.617   1.734
ATOM     21  C   ???     1     101.374  53.904   1.911
ATOM     22  H   ???     1     101.401  53.190   1.069
ATOM     23  H   ???     1     102.272  54.527   1.841
ATOM     24  C   ???     1     101.302  53.108   3.195
ATOM     25  O   ???     1     101.707  51.934   3.244
ATOM     26  N   ???     1     100.858  53.747   4.308
ATOM     27  H   ???     1     100.429  54.681   4.260
ATOM     28  C   ???     1     100.885  53.042   5.586
ATOM     29  H   ???     1     101.896  52.601   5.700
ATOM     30  C   ???     1     100.632  54.007   6.743
ATOM     31  H   ???     1     100.547  53.432   7.685
ATOM     32  H   ???     1      99.683  54.557   6.608
ATOM     33  C   ???     1     101.834  54.964   6.804
ATOM     34  H   ???     1     102.028  55.350   5.784
ATOM     35  H   ???     1     102.740  54.404   7.110
ATOM     36  C   ???     1     101.650  56.164   7.731
ATOM     37  H   ???     1     101.683  55.848   8.789
ATOM     38  H   ???     1     100.677  56.665   7.552
ATOM     39  N   ???     1     102.739  57.117   7.495
ATOM     40  H   ???     1     103.038  57.269   6.521
ATOM     41  C   ???     1     103.227  57.968   8.405
ATOM     42  N   ???     1     102.737  57.982   9.665
ATOM     43  H   ???     1     103.097  58.686  10.311
ATOM     44  H   ???     1     101.768  57.703   9.824
ATOM     45  N   ???     1     104.292  58.735   8.086
ATOM     46  H   ???     1     104.532  58.795   7.083
ATOM     47  H   ???     1     104.369  59.651   8.539
ATOM     48  H   ???     1     100.211  52.173   5.556
ATOM     49  H   ???     1      94.481  62.265   4.485
ATOM     50  C   ???     1      94.304  62.381   5.589
ATOM     51  H   ???     1      94.513  61.428   6.102
ATOM     52  H   ???     1      93.254  62.664   5.763
ATOM     53  N   ???     1      95.166  63.447   6.213
ATOM     54  H   ???     1      96.178  63.226   6.152
ATOM     55  H   ???     1      94.932  63.640   7.311
ATOM     56  H   ???     1      95.048  64.346   5.717
ATOM     57  H   ???     1      98.985  61.219  10.250
ATOM     58  C   ???     1      98.215  61.032   9.503
ATOM     59  C   ???     1      96.957  60.522   9.741
ATOM     60  H   ???     1      96.456  60.199  10.654
ATOM     61  N   ???     1      98.360  61.304   8.149
ATOM     62  C   ???     1      97.206  60.955   7.578
ATOM     63  H   ???     1      97.010  60.975   6.506
ATOM     64  N   ???     1      96.330  60.483   8.509
ATOM     65  H   ???     1      95.386  60.139   8.331
ATOM     66  O   ???     1      94.556  64.033   8.788
ATOM     67  C   ???     1      95.441  64.375   9.668
ATOM     68  O   ???     1      95.193  64.948  10.753
ATOM     69  C   ???     1      96.902  64.128   9.304
ATOM     70  H   ???     1      96.993  63.219   8.690
ATOM     71  H   ???     1      97.502  63.996  10.222
ATOM     72  C   ???     1      97.445  65.313   8.499
ATOM     73  H   ???     1      96.723  65.595   7.707
ATOM     74  H   ???     1      97.576  66.191   9.158
ATOM     75  C   ???     1      98.791  65.000   7.821
ATOM     76  O   ???     1      98.593  63.913   6.877
ATOM     77  H   ???     1      98.407  64.436   5.965
ATOM     78  C   ???     1      99.820  64.563   8.865
ATOM     79  O   ???     1     100.339  63.391   8.704
ATOM     80  O   ???     1     100.099  65.341   9.796
ATOM     81  C   ???     1      99.310  66.229   7.049
ATOM     82  H   ???     1     100.275  65.953   6.577
ATOM     83  H   ???     1      99.469  67.062   7.754
ATOM     84  C   ???     1      98.297  66.613   5.955
ATOM     85  O   ???     1      97.997  65.645   5.149
ATOM     86  O   ???     1      97.827  67.767   5.917
ATOM     87  S   ???     1     104.574  58.238   4.570
ATOM     88 FE   ???     1     104.490  59.151   2.419
ATOM     89 FE   ???     1     104.256  60.502   4.712
ATOM     90  S   ???     1     104.819  61.583   6.569
ATOM     91  S   ???     1     104.968  61.347   2.725
ATOM     92 FE   ???     1     102.411  58.832   3.902
ATOM     93  C   ???     1     102.235  60.679   4.603
ATOM     94 FE   ???     1     100.646  60.030   5.637
ATOM     95  S   ???     1     101.305  60.510   7.755
ATOM     96  S   ???     1     102.305  59.213   1.628
ATOM     97 FE   ???     1     102.682  61.148   2.719
ATOM     98 FE   ???     1     101.023  62.258   4.381
ATOM     99 FE   ???     1     102.589  61.646   6.315
ATOM    100  S   ???     1     101.434  62.921   2.338
ATOM    101  S   ???     1     101.650  63.699   5.984
ATOM    102  S   ???     1      99.009  61.489   4.998
ATOM    103  V   ???     1     100.020  62.298   6.970
ATOM    104  C   ???     1     100.153  57.301   4.868
ATOM    105  O   ???     1     101.289  57.245   4.300
ATOM    106  O   ???     1      99.693  58.290   5.524
ATOM    107  O   ???     1      99.410  56.201   4.740
ATOM    108  H   ???     1      98.560  56.156   5.319
END
