# Supplementary material for: Can the results of quantum refinement be improved with a continuum-solvation model?
Source: Acta Crystallogr B Struct Sci Cryst Eng Mater. 2021 Nov 17;77(Pt 6):906–18. doi: 10.1107/S2052520621009574 (PMC8662944; doi:10.1107/S2052520621009574)
Supplement: Supplementary file 1 [file b-77-00906-sup1.tgz › structures/3.2-bidentate/CO3H_l_e4_qm.pdb]

REMARK VERSION:1.3
REMARK VERSION:1.3
REMARK VERSION:1.3
REMARK VERSION:1.3
REMARK Energies (QM/MM, QM+ptch, MM3) =  -15421.378964 -15618.379065    194.249359 H
REMARK /home/justin/snic2019-35-66/Justin/nitrogenase_V_lig/large_qm/cosmo/CO3H/epsilon_4
REMARK Wed Sep 30 08:46:53 CEST 2020
ATOM      1  H   ???     1     103.742  66.582   9.107
ATOM      2  C   ???     1     103.355  66.236   8.136
ATOM      3  H   ???     1     102.257  66.326   8.116
ATOM      4  H   ???     1     103.809  66.787   7.298
ATOM      5  N   ???     1     103.688  64.781   7.981
ATOM      6  H   ???     1     103.348  64.229   8.788
ATOM      7  H   ???     1     104.696  64.587   7.865
ATOM      8  H   ???     1     103.164  64.355   7.136
ATOM      9  H   ???     1     107.527  56.515   0.978
ATOM     10  C   ???     1     107.272  57.513   1.413
ATOM     11  H   ???     1     107.327  57.462   2.516
ATOM     12  H   ???     1     107.969  58.285   1.036
ATOM     13  S   ???     1     105.517  57.847   0.857
ATOM     14  H   ???     1      95.978  57.314   6.643
ATOM     15  C   ???     1      96.910  56.889   7.065
ATOM     16  H   ???     1      97.697  57.659   6.958
ATOM     17  O   ???     1      97.395  55.746   6.358
ATOM     18  H   ???     1      96.659  55.155   6.096
ATOM     19  H   ???     1      96.824  56.651   8.153
ATOM     20  H   ???     1     100.552  54.616   1.735
ATOM     21  C   ???     1     101.376  53.903   1.912
ATOM     22  H   ???     1     101.405  53.189   1.070
ATOM     23  H   ???     1     102.273  54.528   1.842
ATOM     24  C   ???     1     101.304  53.104   3.194
ATOM     25  O   ???     1     101.702  51.931   3.246
ATOM     26  N   ???     1     100.859  53.748   4.308
ATOM     27  H   ???     1     100.439  54.686   4.262
ATOM     28  C   ???     1     100.886  53.043   5.584
ATOM     29  H   ???     1     101.896  52.598   5.697
ATOM     30  C   ???     1     100.634  54.008   6.743
ATOM     31  H   ???     1     100.546  53.433   7.686
ATOM     32  H   ???     1      99.689  54.562   6.604
ATOM     33  C   ???     1     101.838  54.963   6.803
ATOM     34  H   ???     1     102.031  55.345   5.781
ATOM     35  H   ???     1     102.743  54.403   7.107
ATOM     36  C   ???     1     101.661  56.170   7.724
ATOM     37  H   ???     1     101.698  55.869   8.787
ATOM     38  H   ???     1     100.690  56.674   7.541
ATOM     39  N   ???     1     102.750  57.117   7.475
ATOM     40  H   ???     1     103.040  57.269   6.494
ATOM     41  C   ???     1     103.235  57.985   8.367
ATOM     42  N   ???     1     102.729  58.016   9.635
ATOM     43  H   ???     1     103.096  58.762  10.229
ATOM     44  H   ???     1     101.713  57.912   9.713
ATOM     45  N   ???     1     104.307  58.737   8.046
ATOM     46  H   ???     1     104.598  58.693   7.052
ATOM     47  H   ???     1     104.320  59.719   8.359
ATOM     48  H   ???     1     100.212  52.173   5.555
ATOM     49  H   ???     1      94.496  62.269   4.457
ATOM     50  C   ???     1      94.334  62.399   5.564
ATOM     51  H   ???     1      94.513  61.420   6.049
ATOM     52  H   ???     1      93.273  62.664   5.725
ATOM     53  N   ???     1      95.182  63.420   6.222
ATOM     54  H   ???     1      96.184  63.194   6.123
ATOM     55  H   ???     1      94.862  63.765   7.934
ATOM     56  H   ???     1      95.079  64.328   5.746
ATOM     57  H   ???     1      98.984  61.218  10.251
ATOM     58  C   ???     1      98.210  61.031   9.507
ATOM     59  C   ???     1      96.950  60.525   9.742
ATOM     60  H   ???     1      96.443  60.212  10.655
ATOM     61  N   ???     1      98.359  61.305   8.156
ATOM     62  C   ???     1      97.208  60.968   7.580
ATOM     63  H   ???     1      97.011  61.016   6.508
ATOM     64  N   ???     1      96.325  60.492   8.506
ATOM     65  H   ???     1      95.370  60.187   8.324
ATOM     66  O   ???     1      94.523  64.069   8.870
ATOM     67  C   ???     1      95.495  64.406   9.739
ATOM     68  O   ???     1      95.222  64.942  10.805
ATOM     69  C   ???     1      96.913  64.138   9.299
ATOM     70  H   ???     1      96.962  63.240   8.664
ATOM     71  H   ???     1      97.535  63.978  10.197
ATOM     72  C   ???     1      97.455  65.328   8.496
ATOM     73  H   ???     1      96.734  65.614   7.707
ATOM     74  H   ???     1      97.596  66.198   9.162
ATOM     75  C   ???     1      98.799  64.998   7.818
ATOM     76  O   ???     1      98.598  63.918   6.877
ATOM     77  H   ???     1      98.380  64.474   5.952
ATOM     78  C   ???     1      99.827  64.566   8.867
ATOM     79  O   ???     1     100.343  63.390   8.707
ATOM     80  O   ???     1     100.109  65.345   9.796
ATOM     81  C   ???     1      99.316  66.232   7.048
ATOM     82  H   ???     1     100.277  65.953   6.571
ATOM     83  H   ???     1      99.476  67.065   7.752
ATOM     84  C   ???     1      98.295  66.615   5.957
ATOM     85  O   ???     1      97.988  65.631   5.167
ATOM     86  O   ???     1      97.828  67.766   5.915
ATOM     87  S   ???     1     104.573  58.234   4.574
ATOM     88 FE   ???     1     104.490  59.151   2.418
ATOM     89 FE   ???     1     104.256  60.502   4.711
ATOM     90  S   ???     1     104.820  61.584   6.575
ATOM     91  S   ???     1     104.967  61.345   2.727
ATOM     92 FE   ???     1     102.412  58.833   3.902
ATOM     93  C   ???     1     102.233  60.680   4.604
ATOM     94 FE   ???     1     100.646  60.031   5.636
ATOM     95  S   ???     1     101.306  60.507   7.759
ATOM     96  S   ???     1     102.305  59.213   1.631
ATOM     97 FE   ???     1     102.682  61.149   2.718
ATOM     98 FE   ???     1     101.023  62.258   4.380
ATOM     99 FE   ???     1     102.590  61.646   6.315
ATOM    100  S   ???     1     101.435  62.916   2.343
ATOM    101  S   ???     1     101.649  63.699   5.983
ATOM    102  S   ???     1      99.009  61.488   5.000
ATOM    103  V   ???     1     100.019  62.301   6.969
ATOM    104  C   ???     1     100.158  57.300   4.867
ATOM    105  O   ???     1     101.292  57.236   4.306
ATOM    106  O   ???     1      99.690  58.279   5.530
ATOM    107  O   ???     1      99.410  56.195   4.732
ATOM    108  H   ???     1      98.570  56.167   5.303
END
