# Supplementary material for: Can the results of quantum refinement be improved with a continuum-solvation model?
Source: Acta Crystallogr B Struct Sci Cryst Eng Mater. 2021 Nov 17;77(Pt 6):906–18. doi: 10.1107/S2052520621009574 (PMC8662944; doi:10.1107/S2052520621009574)
Supplement: Supplementary file 1 [file b-77-00906-sup1.tgz › structures/3.2-bidentate/NO3_l_vac_qm.pdb]

REMARK VERSION:1.3
REMARK VERSION:1.3
REMARK VERSION:1.3
REMARK VERSION:1.3
REMARK Energies (QM/MM, QM+ptch, MM3) =  -15437.097355 -15634.101579    190.508495 H
REMARK /home/justin/snic2019-35-66/Justin/nitrogenase_V_lig/large_qm/NO3
REMARK Thu Jul  2 15:19:22 CEST 2020
ATOM      1  H   LYS A  83     103.732  66.571   9.115
ATOM      2  C   LYS A  83     103.349  66.218   8.141
ATOM      3  H   LYS A  83     102.259  66.382   8.098
ATOM      4  H   LYS A  83     103.851  66.727   7.302
ATOM      5  N   LYS A  83     103.570  64.744   8.002
ATOM      6  H   LYS A  83     103.127  64.220   8.780
ATOM      7  H   LYS A  83     104.548  64.424   7.892
ATOM      8  H   LYS A  83     102.999  64.350   7.121
ATOM      9  H   CYS A 275     107.525  56.514   0.979
ATOM     10  C   CYS A 275     107.268  57.514   1.415
ATOM     11  H   CYS A 275     107.326  57.460   2.518
ATOM     12  H   CYS A 275     107.966  58.286   1.039
ATOM     13  S   CYS A 275     105.517  57.847   0.858
ATOM     14  H   THR A 335      95.987  57.302   6.637
ATOM     15  C   THR A 335      96.928  56.860   7.049
ATOM     16  H   THR A 335      97.697  57.660   6.958
ATOM     17  O   THR A 335      97.340  55.675   6.411
ATOM     18  H   THR A 335      97.974  55.925   5.692
ATOM     19  H   THR A 335      96.830  56.647   8.143
ATOM     20  H   PRO A 338     100.552  54.616   1.734
ATOM     21  C   PRO A 338     101.376  53.902   1.912
ATOM     22  H   PRO A 338     101.408  53.186   1.071
ATOM     23  H   PRO A 338     102.273  54.528   1.843
ATOM     24  C   PRO A 338     101.305  53.100   3.195
ATOM     25  O   PRO A 338     101.699  51.930   3.248
ATOM     26  N   ARG A 339     100.859  53.754   4.309
ATOM     27  H   ARG A 339     100.431  54.689   4.256
ATOM     28  C   ARG A 339     100.881  53.049   5.584
ATOM     29  H   ARG A 339     101.892  52.605   5.700
ATOM     30  C   ARG A 339     100.621  54.020   6.738
ATOM     31  H   ARG A 339     100.519  53.450   7.684
ATOM     32  H   ARG A 339      99.678  54.580   6.593
ATOM     33  C   ARG A 339     101.833  54.965   6.806
ATOM     34  H   ARG A 339     102.041  55.335   5.783
ATOM     35  H   ARG A 339     102.734  54.402   7.121
ATOM     36  C   ARG A 339     101.660  56.184   7.713
ATOM     37  H   ARG A 339     101.687  55.903   8.782
ATOM     38  H   ARG A 339     100.695  56.693   7.512
ATOM     39  N   ARG A 339     102.760  57.120   7.462
ATOM     40  H   ARG A 339     103.052  57.266   6.477
ATOM     41  C   ARG A 339     103.242  58.003   8.337
ATOM     42  N   ARG A 339     102.709  58.056   9.607
ATOM     43  H   ARG A 339     103.093  58.832  10.154
ATOM     44  H   ARG A 339     101.683  58.099   9.605
ATOM     45  N   ARG A 339     104.322  58.740   8.019
ATOM     46  H   ARG A 339     104.651  58.618   7.039
ATOM     47  H   ARG A 339     104.302  59.764   8.207
ATOM     48  H   ARG A 339     100.210  52.176   5.556
ATOM     49  H   LYS A 361      94.526  62.263   4.443
ATOM     50  C   LYS A 361      94.388  62.398   5.552
ATOM     51  H   LYS A 361      94.570  61.415   6.028
ATOM     52  H   LYS A 361      93.327  62.661   5.731
ATOM     53  N   LYS A 361      95.245  63.408   6.202
ATOM     54  H   LYS A 361      96.250  63.172   6.143
ATOM     55  H   LYS A 361      94.886  63.775   7.979
ATOM     56  H   LYS A 361      95.166  64.317   5.724
ATOM     57  H   HIS A 423      98.983  61.217  10.252
ATOM     58  C   HIS A 423      98.207  61.027   9.513
ATOM     59  C   HIS A 423      96.944  60.527   9.746
ATOM     60  H   HIS A 423      96.430  60.227  10.659
ATOM     61  N   HIS A 423      98.363  61.292   8.163
ATOM     62  C   HIS A 423      97.217  60.959   7.581
ATOM     63  H   HIS A 423      97.034  61.001   6.506
ATOM     64  N   HIS A 423      96.325  60.492   8.505
ATOM     65  H   HIS A 423      95.374  60.183   8.312
ATOM     66  O   ACH A 501      94.525  64.072   8.890
ATOM     67  C   ACH A 501      95.500  64.414   9.767
ATOM     68  O   ACH A 501      95.226  64.950  10.827
ATOM     69  C   ACH A 501      96.916  64.135   9.317
ATOM     70  H   ACH A 501      96.959  63.226   8.696
ATOM     71  H   ACH A 501      97.546  63.993  10.211
ATOM     72  C   ACH A 501      97.460  65.299   8.481
ATOM     73  H   ACH A 501      96.729  65.567   7.693
ATOM     74  H   ACH A 501      97.610  66.184   9.126
ATOM     75  C   ACH A 501      98.798  64.937   7.793
ATOM     76  O   ACH A 501      98.619  63.869   6.886
ATOM     77  H   ACH A 501      98.302  64.771   5.598
ATOM     78  C   ACH A 501      99.839  64.560   8.865
ATOM     79  O   ACH A 501     100.364  63.383   8.712
ATOM     80  O   ACH A 501     100.130  65.355   9.776
ATOM     81  C   ACH A 501      99.320  66.201   7.045
ATOM     82  H   ACH A 501     100.265  65.913   6.541
ATOM     83  H   ACH A 501      99.503  67.020   7.760
ATOM     84  C   ACH A 501      98.310  66.644   5.994
ATOM     85  O   ACH A 501      97.969  65.653   5.149
ATOM     86  O   ACH A 501      97.836  67.767   5.920
ATOM     87  S   FEV A 502     104.571  58.233   4.576
ATOM     88 FE   FEV A 502     104.491  59.151   2.418
ATOM     89 FE   FEV A 502     104.256  60.503   4.710
ATOM     90  S   FEV A 502     104.820  61.585   6.582
ATOM     91  S   FEV A 502     104.963  61.342   2.730
ATOM     92 FE   FEV A 502     102.411  58.836   3.900
ATOM     93  C   FEV A 502     102.230  60.680   4.602
ATOM     94 FE   FEV A 502     100.647  60.033   5.634
ATOM     95  S   FEV A 502     101.308  60.502   7.761
ATOM     96  S   FEV A 502     102.305  59.212   1.641
ATOM     97 FE   FEV A 502     102.682  61.150   2.718
ATOM     98 FE   FEV A 502     101.022  62.258   4.378
ATOM     99 FE   FEV A 502     102.589  61.645   6.315
ATOM    100  S   FEV A 502     101.440  62.909   2.350
ATOM    101  S   FEV A 502     101.648  63.700   5.980
ATOM    102  S   FEV A 502      99.012  61.482   4.998
ATOM    103  V   FEV A 502     100.013  62.311   6.970
ATOM    104  N   CO3 A 519     100.135  57.241   4.858
ATOM    105  O   CO3 A 519     101.301  57.233   4.331
ATOM    106  O   CO3 A 519      99.718  58.261   5.519
ATOM    107  O   CO3 A 519      99.402  56.229   4.728
END
