# Supplementary material for: Can the results of quantum refinement be improved with a continuum-solvation model?
Source: Acta Crystallogr B Struct Sci Cryst Eng Mater. 2021 Nov 17;77(Pt 6):906–18. doi: 10.1107/S2052520621009574 (PMC8662944; doi:10.1107/S2052520621009574)
Supplement: Supplementary file 1 [file b-77-00906-sup1.tgz › structures/3.2-bidentate/NO3_s_e80_qm.pdb]

REMARK VERSION:1.3
REMARK VERSION:1.3
REMARK VERSION:1.3
REMARK VERSION:1.3
REMARK Energies (QM/MM, QM+ptch, MM3) =  -14558.247447 -14755.296699    199.701260 H
REMARK /home/justin/snic2019-35-66/Justin/nitrogenase_V_lig/cosmo_small/NO3_cosmo/epsilon_80
REMARK Thu Aug 26 09:43:51 CEST 2021
ATOM      1  H   ???     1     107.528  56.515   0.978
ATOM      2  C   ???     1     107.274  57.513   1.411
ATOM      3  H   ???     1     107.328  57.464   2.514
ATOM      4  H   ???     1     107.971  58.282   1.032
ATOM      5  S   ???     1     105.518  57.848   0.856
ATOM      6  H   ???     1      98.980  61.217  10.244
ATOM      7  C   ???     1      98.210  61.031   9.498
ATOM      8  C   ???     1      96.953  60.519   9.734
ATOM      9  H   ???     1      96.456  60.180  10.643
ATOM     10  N   ???     1      98.353  61.319   8.148
ATOM     11  C   ???     1      97.191  60.992   7.580
ATOM     12  H   ???     1      96.957  61.089   6.520
ATOM     13  N   ???     1      96.322  60.503   8.505
ATOM     14  H   ???     1      95.373  60.182   8.318
ATOM     15  O   ???     1      94.535  64.044   8.980
ATOM     16  C   ???     1      95.444  64.417   9.779
ATOM     17  O   ???     1      95.278  65.045  10.867
ATOM     18  C   ???     1      96.894  64.139   9.347
ATOM     19  H   ???     1      96.922  63.221   8.741
ATOM     20  H   ???     1      97.544  64.011  10.233
ATOM     21  C   ???     1      97.423  65.295   8.493
ATOM     22  H   ???     1      96.695  65.509   7.685
ATOM     23  H   ???     1      97.525  66.208   9.112
ATOM     24  C   ???     1      98.780  64.995   7.826
ATOM     25  O   ???     1      98.604  63.908   6.884
ATOM     26  H   ???     1      98.402  64.411   5.980
ATOM     27  C   ???     1      99.809  64.562   8.869
ATOM     28  O   ???     1     100.333  63.392   8.706
ATOM     29  O   ???     1     100.086  65.337   9.804
ATOM     30  C   ???     1      99.304  66.228   7.059
ATOM     31  H   ???     1     100.274  65.953   6.597
ATOM     32  H   ???     1      99.457  67.059   7.769
ATOM     33  C   ???     1      98.302  66.616   5.957
ATOM     34  O   ???     1      98.012  65.660   5.140
ATOM     35  O   ???     1      97.830  67.773   5.923
ATOM     36  S   ???     1     104.571  58.243   4.561
ATOM     37 FE   ???     1     104.490  59.151   2.420
ATOM     38 FE   ???     1     104.256  60.501   4.714
ATOM     39  S   ???     1     104.814  61.575   6.563
ATOM     40  S   ???     1     104.967  61.348   2.724
ATOM     41 FE   ???     1     102.412  58.835   3.903
ATOM     42  C   ???     1     102.237  60.679   4.601
ATOM     43 FE   ???     1     100.648  60.032   5.636
ATOM     44  S   ???     1     101.305  60.507   7.754
ATOM     45  S   ???     1     102.302  59.210   1.628
ATOM     46 FE   ???     1     102.682  61.149   2.720
ATOM     47 FE   ???     1     101.023  62.258   4.383
ATOM     48 FE   ???     1     102.590  61.649   6.315
ATOM     49  S   ???     1     101.434  62.922   2.338
ATOM     50  S   ???     1     101.656  63.690   5.991
ATOM     51  S   ???     1      99.012  61.482   4.998
ATOM     52  V   ???     1     100.019  62.301   6.970
ATOM     53  N   ???     1     100.125  57.222   4.860
ATOM     54  O   ???     1     101.288  57.237   4.309
ATOM     55  O   ???     1      99.712  58.269   5.493
ATOM     56  O   ???     1      99.417  56.224   4.774
END
