# Supplementary material for: Can the results of quantum refinement be improved with a continuum-solvation model?
Source: Acta Crystallogr B Struct Sci Cryst Eng Mater. 2021 Nov 17;77(Pt 6):906–18. doi: 10.1107/S2052520621009574 (PMC8662944; doi:10.1107/S2052520621009574)
Supplement: Supplementary file 1 [file b-77-00906-sup1.tgz › structures/3.2-bidentate/CO3H_s_vac_qm.pdb]

REMARK VERSION:1.3
REMARK VERSION:1.3
REMARK VERSION:1.3
REMARK VERSION:1.3
REMARK Energies (QM/MM, QM+ptch, MM3) =  -14541.362006 -14738.292708    197.728007 H
REMARK /home/justin/snic2019-35-66/Justin/nitrogenase_V_lig/small/comqum_x_CO3H
REMARK Thu Aug 26 09:39:49 CEST 2021
ATOM      1  H   ???     1     107.527  56.512   0.978
ATOM      2  C   ???     1     107.268  57.510   1.414
ATOM      3  H   ???     1     107.309  57.452   2.520
ATOM      4  H   ???     1     108.001  58.271   1.064
ATOM      5  S   ???     1     105.525  57.839   0.840
ATOM      6  H   ???     1      98.979  61.217  10.249
ATOM      7  C   ???     1      98.200  61.031   9.511
ATOM      8  C   ???     1      96.920  60.590   9.746
ATOM      9  H   ???     1      96.382  60.356  10.667
ATOM     10  N   ???     1      98.363  61.296   8.162
ATOM     11  C   ???     1      97.198  61.046   7.590
ATOM     12  H   ???     1      96.995  61.200   6.528
ATOM     13  N   ???     1      96.285  60.571   8.504
ATOM     14  H   ???     1      95.283  60.738   8.394
ATOM     15  O   ???     1      94.487  63.912   9.051
ATOM     16  C   ???     1      95.396  64.386   9.804
ATOM     17  O   ???     1      95.240  65.060  10.866
ATOM     18  C   ???     1      96.857  64.136   9.342
ATOM     19  H   ???     1      96.879  63.235   8.709
ATOM     20  H   ???     1      97.514  63.981  10.221
ATOM     21  C   ???     1      97.409  65.297   8.507
ATOM     22  H   ???     1      96.687  65.539   7.701
ATOM     23  H   ???     1      97.525  66.193   9.148
ATOM     24  C   ???     1      98.771  64.999   7.834
ATOM     25  O   ???     1      98.595  63.916   6.885
ATOM     26  H   ???     1      98.367  64.438   5.980
ATOM     27  C   ???     1      99.809  64.568   8.881
ATOM     28  O   ???     1     100.319  63.389   8.712
ATOM     29  O   ???     1     100.088  65.343   9.814
ATOM     30  C   ???     1      99.283  66.238   7.064
ATOM     31  H   ???     1     100.253  65.962   6.601
ATOM     32  H   ???     1      99.437  67.064   7.781
ATOM     33  C   ???     1      98.279  66.639   5.955
ATOM     34  O   ???     1      97.986  65.675   5.151
ATOM     35  O   ???     1      97.831  67.808   5.915
ATOM     36  S   ???     1     104.579  58.233   4.563
ATOM     37 FE   ???     1     104.488  59.154   2.422
ATOM     38 FE   ???     1     104.258  60.503   4.715
ATOM     39  S   ???     1     104.820  61.573   6.565
ATOM     40  S   ???     1     104.971  61.347   2.723
ATOM     41 FE   ???     1     102.415  58.836   3.902
ATOM     42  C   ???     1     102.238  60.677   4.598
ATOM     43 FE   ???     1     100.647  60.035   5.637
ATOM     44  S   ???     1     101.305  60.502   7.758
ATOM     45  S   ???     1     102.300  59.205   1.619
ATOM     46 FE   ???     1     102.681  61.152   2.717
ATOM     47 FE   ???     1     101.023  62.260   4.381
ATOM     48 FE   ???     1     102.592  61.649   6.316
ATOM     49  S   ???     1     101.436  62.921   2.334
ATOM     50  S   ???     1     101.656  63.688   5.993
ATOM     51  S   ???     1      99.005  61.480   4.997
ATOM     52  V   ???     1     100.025  62.307   6.969
ATOM     53  C   ???     1     100.183  57.304   4.850
ATOM     54  O   ???     1     101.294  57.201   4.287
ATOM     55  O   ???     1      99.685  58.268   5.501
ATOM     56  O   ???     1      99.378  56.183   4.763
ATOM     57  H   ???     1      98.572  56.465   5.254
END
