# Supplementary material for: Can the results of quantum refinement be improved with a continuum-solvation model?
Source: Acta Crystallogr B Struct Sci Cryst Eng Mater. 2021 Nov 17;77(Pt 6):906–18. doi: 10.1107/S2052520621009574 (PMC8662944; doi:10.1107/S2052520621009574)
Supplement: Supplementary file 1 [file b-77-00906-sup1.tgz › structures/3.2-bidentate/CO3H_s_e4_qm.pdb]

REMARK VERSION:1.3
REMARK VERSION:1.3
REMARK VERSION:1.3
REMARK VERSION:1.3
REMARK Energies (QM/MM, QM+ptch, MM3) =  -14542.109564 -14739.039575    198.549772 H
REMARK /home/justin/snic2019-35-66/Justin/nitrogenase_V_lig/cosmo_small/CO3H_cosmo/epxilon_4
REMARK Thu Aug 26 09:46:55 CEST 2021
ATOM      1  H   ???     1     107.527  56.513   0.978
ATOM      2  C   ???     1     107.272  57.511   1.412
ATOM      3  H   ???     1     107.320  57.458   2.516
ATOM      4  H   ???     1     107.981  58.279   1.045
ATOM      5  S   ???     1     105.521  57.844   0.849
ATOM      6  H   ???     1      98.979  61.217  10.246
ATOM      7  C   ???     1      98.205  61.030   9.502
ATOM      8  C   ???     1      96.941  60.537   9.737
ATOM      9  H   ???     1      96.430  60.232  10.651
ATOM     10  N   ???     1      98.355  61.312   8.155
ATOM     11  C   ???     1      97.194  61.007   7.582
ATOM     12  H   ???     1      96.972  61.124   6.521
ATOM     13  N   ???     1      96.313  60.522   8.503
ATOM     14  H   ???     1      95.332  60.311   8.328
ATOM     15  O   ???     1      94.510  64.020   9.002
ATOM     16  C   ???     1      95.425  64.411   9.789
ATOM     17  O   ???     1      95.271  65.042  10.877
ATOM     18  C   ???     1      96.876  64.136   9.339
ATOM     19  H   ???     1      96.891  63.230   8.715
ATOM     20  H   ???     1      97.531  63.985  10.219
ATOM     21  C   ???     1      97.419  65.297   8.500
ATOM     22  H   ???     1      96.693  65.532   7.696
ATOM     23  H   ???     1      97.533  66.198   9.134
ATOM     24  C   ???     1      98.777  64.997   7.828
ATOM     25  O   ???     1      98.599  63.911   6.885
ATOM     26  H   ???     1      98.389  64.419   5.981
ATOM     27  C   ???     1      99.808  64.564   8.873
ATOM     28  O   ???     1     100.327  63.391   8.709
ATOM     29  O   ???     1     100.085  65.340   9.808
ATOM     30  C   ???     1      99.296  66.231   7.060
ATOM     31  H   ???     1     100.265  65.955   6.597
ATOM     32  H   ???     1      99.450  67.060   7.772
ATOM     33  C   ???     1      98.293  66.623   5.956
ATOM     34  O   ???     1      98.002  65.666   5.143
ATOM     35  O   ???     1      97.829  67.785   5.920
ATOM     36  S   ???     1     104.576  58.238   4.562
ATOM     37 FE   ???     1     104.489  59.152   2.421
ATOM     38 FE   ???     1     104.257  60.502   4.714
ATOM     39  S   ???     1     104.818  61.574   6.564
ATOM     40  S   ???     1     104.969  61.347   2.723
ATOM     41 FE   ???     1     102.414  58.835   3.903
ATOM     42  C   ???     1     102.237  60.678   4.599
ATOM     43 FE   ???     1     100.646  60.034   5.637
ATOM     44  S   ???     1     101.305  60.505   7.757
ATOM     45  S   ???     1     102.301  59.208   1.622
ATOM     46 FE   ???     1     102.681  61.150   2.718
ATOM     47 FE   ???     1     101.023  62.259   4.382
ATOM     48 FE   ???     1     102.591  61.649   6.315
ATOM     49  S   ???     1     101.434  62.922   2.335
ATOM     50  S   ???     1     101.656  63.690   5.992
ATOM     51  S   ???     1      99.009  61.484   4.997
ATOM     52  V   ???     1     100.021  62.303   6.969
ATOM     53  C   ???     1     100.173  57.306   4.854
ATOM     54  O   ???     1     101.293  57.222   4.288
ATOM     55  O   ???     1      99.691  58.283   5.504
ATOM     56  O   ???     1      99.398  56.194   4.759
ATOM     57  H   ???     1      98.567  56.397   5.245
END
