# Supplementary material for: Can the results of quantum refinement be improved with a continuum-solvation model?
Source: Acta Crystallogr B Struct Sci Cryst Eng Mater. 2021 Nov 17;77(Pt 6):906–18. doi: 10.1107/S2052520621009574 (PMC8662944; doi:10.1107/S2052520621009574)
Supplement: Supplementary file 1 [file b-77-00906-sup1.tgz › structures/3.2-bidentate/CO3_l_vac_qm.pdb]

REMARK VERSION:1.3
REMARK VERSION:1.3
REMARK VERSION:1.3
REMARK VERSION:1.3
REMARK Energies (QM/MM, QM+ptch, MM3) =  -15420.565545 -15617.569265    194.304356 H
REMARK /home/justin/snic2019-35-66/Justin/nitrogenase_V_lig/large_qm/CO3
REMARK Fri Sep 25 12:47:31 CEST 2020
ATOM      1  H   LYS A  83     103.736  66.565   9.115
ATOM      2  C   LYS A  83     103.342  66.202   8.144
ATOM      3  H   LYS A  83     102.252  66.369   8.119
ATOM      4  H   LYS A  83     103.828  66.718   7.299
ATOM      5  N   LYS A  83     103.556  64.734   7.988
ATOM      6  H   LYS A  83     103.140  64.199   8.771
ATOM      7  H   LYS A  83     104.521  64.400   7.824
ATOM      8  H   LYS A  83     102.916  64.330   7.097
ATOM      9  H   CYS A 275     107.525  56.513   0.979
ATOM     10  C   CYS A 275     107.267  57.512   1.415
ATOM     11  H   CYS A 275     107.321  57.456   2.519
ATOM     12  H   CYS A 275     107.976  58.281   1.048
ATOM     13  S   CYS A 275     105.519  57.844   0.853
ATOM     14  H   THR A 335      95.995  57.297   6.631
ATOM     15  C   THR A 335      96.946  56.850   7.032
ATOM     16  H   THR A 335      97.707  57.657   6.935
ATOM     17  O   THR A 335      97.364  55.683   6.380
ATOM     18  H   THR A 335      98.084  55.936   5.707
ATOM     19  H   THR A 335      96.845  56.643   8.133
ATOM     20  H   PRO A 338     100.551  54.618   1.738
ATOM     21  C   PRO A 338     101.373  53.906   1.917
ATOM     22  H   PRO A 338     101.406  53.180   1.083
ATOM     23  H   PRO A 338     102.270  54.532   1.847
ATOM     24  C   PRO A 338     101.293  53.117   3.207
ATOM     25  O   PRO A 338     101.694  51.942   3.256
ATOM     26  N   ARG A 339     100.838  53.768   4.312
ATOM     27  H   ARG A 339     100.393  54.719   4.287
ATOM     28  C   ARG A 339     100.878  53.056   5.582
ATOM     29  H   ARG A 339     101.892  52.615   5.689
ATOM     30  C   ARG A 339     100.616  54.022   6.740
ATOM     31  H   ARG A 339     100.523  53.449   7.687
ATOM     32  H   ARG A 339      99.676  54.584   6.590
ATOM     33  C   ARG A 339     101.821  54.976   6.797
ATOM     34  H   ARG A 339     102.005  55.354   5.772
ATOM     35  H   ARG A 339     102.731  54.422   7.107
ATOM     36  C   ARG A 339     101.641  56.199   7.695
ATOM     37  H   ARG A 339     101.653  55.933   8.770
ATOM     38  H   ARG A 339     100.688  56.716   7.463
ATOM     39  N   ARG A 339     102.752  57.123   7.445
ATOM     40  H   ARG A 339     103.013  57.282   6.450
ATOM     41  C   ARG A 339     103.239  58.005   8.314
ATOM     42  N   ARG A 339     102.706  58.064   9.591
ATOM     43  H   ARG A 339     103.095  58.858  10.108
ATOM     44  H   ARG A 339     101.681  58.151   9.562
ATOM     45  N   ARG A 339     104.325  58.739   7.999
ATOM     46  H   ARG A 339     104.649  58.598   7.018
ATOM     47  H   ARG A 339     104.282  59.776   8.136
ATOM     48  H   ARG A 339     100.208  52.178   5.556
ATOM     49  H   LYS A 361      94.538  62.256   4.446
ATOM     50  C   LYS A 361      94.398  62.400   5.554
ATOM     51  H   LYS A 361      94.560  61.418   6.037
ATOM     52  H   LYS A 361      93.340  62.684   5.725
ATOM     53  N   LYS A 361      95.269  63.397   6.205
ATOM     54  H   LYS A 361      96.269  63.129   6.175
ATOM     55  H   LYS A 361      94.897  63.776   7.974
ATOM     56  H   LYS A 361      95.236  64.298   5.708
ATOM     57  H   HIS A 423      98.982  61.217  10.253
ATOM     58  C   HIS A 423      98.205  61.027   9.513
ATOM     59  C   HIS A 423      96.946  60.517   9.742
ATOM     60  H   HIS A 423      96.432  60.206  10.651
ATOM     61  N   HIS A 423      98.364  61.296   8.165
ATOM     62  C   HIS A 423      97.227  60.949   7.577
ATOM     63  H   HIS A 423      97.064  60.970   6.497
ATOM     64  N   HIS A 423      96.331  60.480   8.498
ATOM     65  H   HIS A 423      95.405  60.111   8.291
ATOM     66  O   ACH A 501      94.529  64.077   8.884
ATOM     67  C   ACH A 501      95.502  64.415   9.765
ATOM     68  O   ACH A 501      95.219  64.949  10.827
ATOM     69  C   ACH A 501      96.918  64.141   9.321
ATOM     70  H   ACH A 501      96.970  63.236   8.694
ATOM     71  H   ACH A 501      97.547  63.999  10.215
ATOM     72  C   ACH A 501      97.461  65.312   8.491
ATOM     73  H   ACH A 501      96.729  65.585   7.706
ATOM     74  H   ACH A 501      97.615  66.192   9.142
ATOM     75  C   ACH A 501      98.796  64.945   7.796
ATOM     76  O   ACH A 501      98.603  63.887   6.885
ATOM     77  H   ACH A 501      98.299  64.760   5.634
ATOM     78  C   ACH A 501      99.839  64.564   8.869
ATOM     79  O   ACH A 501     100.362  63.392   8.722
ATOM     80  O   ACH A 501     100.125  65.367   9.782
ATOM     81  C   ACH A 501      99.320  66.209   7.047
ATOM     82  H   ACH A 501     100.264  65.908   6.544
ATOM     83  H   ACH A 501      99.507  67.030   7.757
ATOM     84  C   ACH A 501      98.310  66.644   5.995
ATOM     85  O   ACH A 501      97.969  65.652   5.161
ATOM     86  O   ACH A 501      97.834  67.771   5.918
ATOM     87  S   FEV A 502     104.578  58.234   4.578
ATOM     88 FE   FEV A 502     104.489  59.152   2.418
ATOM     89 FE   FEV A 502     104.256  60.503   4.710
ATOM     90  S   FEV A 502     104.826  61.588   6.587
ATOM     91  S   FEV A 502     104.970  61.345   2.728
ATOM     92 FE   FEV A 502     102.408  58.829   3.902
ATOM     93  C   FEV A 502     102.230  60.680   4.608
ATOM     94 FE   FEV A 502     100.644  60.025   5.634
ATOM     95  S   FEV A 502     101.309  60.505   7.766
ATOM     96  S   FEV A 502     102.308  59.215   1.630
ATOM     97 FE   FEV A 502     102.682  61.149   2.718
ATOM     98 FE   FEV A 502     101.023  62.257   4.378
ATOM     99 FE   FEV A 502     102.590  61.645   6.315
ATOM    100  S   FEV A 502     101.434  62.916   2.342
ATOM    101  S   FEV A 502     101.648  63.711   5.983
ATOM    102  S   FEV A 502      99.007  61.490   5.000
ATOM    103  V   FEV A 502     100.015  62.306   6.968
ATOM    104  C   CO3 A 519     100.144  57.249   4.863
ATOM    105  O   CO3 A 519     101.331  57.250   4.320
ATOM    106  O   CO3 A 519      99.724  58.295   5.525
ATOM    107  O   CO3 A 519      99.422  56.202   4.767
END
