# Supplementary material for: Can the results of quantum refinement be improved with a continuum-solvation model?
Source: Acta Crystallogr B Struct Sci Cryst Eng Mater. 2021 Nov 17;77(Pt 6):906–18. doi: 10.1107/S2052520621009574 (PMC8662944; doi:10.1107/S2052520621009574)
Supplement: Supplementary file 1 [file b-77-00906-sup1.tgz › structures/3.2-bidentate/CO3_s_e4_qm.pdb]

REMARK VERSION:1.3
REMARK VERSION:1.3
REMARK VERSION:1.3
REMARK VERSION:1.3
REMARK Energies (QM/MM, QM+ptch, MM3) =  -14541.496567 -14738.424905    238.684674 H
REMARK /home/justin/snic2019-35-66/Justin/nitrogenase_V_lig/cosmo_small/CO3_cosmo/epsilon_4
REMARK Thu Aug 26 09:46:37 CEST 2021
ATOM      1  H   ???     1     107.527  56.512   0.978
ATOM      2  C   ???     1     107.271  57.509   1.412
ATOM      3  H   ???     1     107.315  57.455   2.517
ATOM      4  H   ???     1     107.987  58.276   1.051
ATOM      5  S   ???     1     105.522  57.843   0.846
ATOM      6  H   ???     1      98.978  61.217  10.246
ATOM      7  C   ???     1      98.204  61.030   9.503
ATOM      8  C   ???     1      96.941  60.530   9.736
ATOM      9  H   ???     1      96.431  60.217  10.647
ATOM     10  N   ???     1      98.355  61.314   8.157
ATOM     11  C   ???     1      97.199  61.001   7.580
ATOM     12  H   ???     1      96.987  61.104   6.515
ATOM     13  N   ???     1      96.317  60.513   8.500
ATOM     14  H   ???     1      95.346  60.268   8.315
ATOM     15  O   ???     1      94.505  64.032   9.005
ATOM     16  C   ???     1      95.424  64.417   9.791
ATOM     17  O   ???     1      95.270  65.046  10.883
ATOM     18  C   ???     1      96.873  64.140   9.339
ATOM     19  H   ???     1      96.888  63.234   8.715
ATOM     20  H   ???     1      97.528  63.987  10.218
ATOM     21  C   ???     1      97.418  65.302   8.501
ATOM     22  H   ???     1      96.692  65.539   7.698
ATOM     23  H   ???     1      97.533  66.202   9.137
ATOM     24  C   ???     1      98.775  64.999   7.829
ATOM     25  O   ???     1      98.594  63.913   6.890
ATOM     26  H   ???     1      98.394  64.404   5.987
ATOM     27  C   ???     1      99.809  64.566   8.876
ATOM     28  O   ???     1     100.327  63.397   8.718
ATOM     29  O   ???     1     100.083  65.350   9.810
ATOM     30  C   ???     1      99.295  66.231   7.057
ATOM     31  H   ???     1     100.262  65.946   6.593
ATOM     32  H   ???     1      99.455  67.060   7.768
ATOM     33  C   ???     1      98.292  66.627   5.954
ATOM     34  O   ???     1      97.998  65.677   5.138
ATOM     35  O   ???     1      97.829  67.792   5.924
ATOM     36  S   ???     1     104.582  58.239   4.562
ATOM     37 FE   ???     1     104.488  59.152   2.422
ATOM     38 FE   ???     1     104.256  60.502   4.714
ATOM     39  S   ???     1     104.822  61.575   6.568
ATOM     40  S   ???     1     104.973  61.350   2.722
ATOM     41 FE   ???     1     102.407  58.828   3.905
ATOM     42  C   ???     1     102.237  60.679   4.599
ATOM     43 FE   ???     1     100.642  60.024   5.635
ATOM     44  S   ???     1     101.306  60.508   7.760
ATOM     45  S   ???     1     102.304  59.212   1.618
ATOM     46 FE   ???     1     102.681  61.150   2.718
ATOM     47 FE   ???     1     101.024  62.259   4.383
ATOM     48 FE   ???     1     102.590  61.649   6.314
ATOM     49  S   ???     1     101.432  62.926   2.330
ATOM     50  S   ???     1     101.656  63.694   5.993
ATOM     51  S   ???     1      99.007  61.488   4.998
ATOM     52  V   ???     1     100.023  62.300   6.967
ATOM     53  C   ???     1     100.127  57.244   4.845
ATOM     54  O   ???     1     101.323  57.274   4.283
ATOM     55  O   ???     1      99.724  58.318   5.504
ATOM     56  O   ???     1      99.411  56.221   4.764
END
