# Supplementary material for: Can the results of quantum refinement be improved with a continuum-solvation model?
Source: Acta Crystallogr B Struct Sci Cryst Eng Mater. 2021 Nov 17;77(Pt 6):906–18. doi: 10.1107/S2052520621009574 (PMC8662944; doi:10.1107/S2052520621009574)
Supplement: Supplementary file 1 [file b-77-00906-sup1.tgz › structures/3.2-bidentate/CO3H_s_e80_qm.pdb]

REMARK VERSION:1.3
REMARK VERSION:1.3
REMARK VERSION:1.3
REMARK VERSION:1.3
REMARK Energies (QM/MM, QM+ptch, MM3) =  -14542.476210 -14739.405420    198.549772 H
REMARK /home/justin/snic2019-35-66/Justin/nitrogenase_V_lig/cosmo_small/CO3H_cosmo/epxilon_80
REMARK Thu Aug 26 09:47:01 CEST 2021
ATOM      1  H   ???     1     107.528  56.514   0.977
ATOM      2  C   ???     1     107.275  57.512   1.410
ATOM      3  H   ???     1     107.329  57.464   2.513
ATOM      4  H   ???     1     107.974  58.282   1.033
ATOM      5  S   ???     1     105.519  57.849   0.854
ATOM      6  H   ???     1      98.980  61.217  10.244
ATOM      7  C   ???     1      98.210  61.031   9.498
ATOM      8  C   ???     1      96.952  60.520   9.735
ATOM      9  H   ???     1      96.457  60.182  10.646
ATOM     10  N   ???     1      98.352  61.319   8.148
ATOM     11  C   ???     1      97.190  60.992   7.580
ATOM     12  H   ???     1      96.956  61.087   6.520
ATOM     13  N   ???     1      96.321  60.503   8.506
ATOM     14  H   ???     1      95.371  60.184   8.318
ATOM     15  O   ???     1      94.531  64.045   8.983
ATOM     16  C   ???     1      95.443  64.418   9.780
ATOM     17  O   ???     1      95.279  65.044  10.869
ATOM     18  C   ???     1      96.891  64.139   9.344
ATOM     19  H   ???     1      96.920  63.222   8.736
ATOM     20  H   ???     1      97.542  64.008  10.229
ATOM     21  C   ???     1      97.422  65.297   8.493
ATOM     22  H   ???     1      96.695  65.516   7.686
ATOM     23  H   ???     1      97.527  66.207   9.115
ATOM     24  C   ???     1      98.779  64.995   7.825
ATOM     25  O   ???     1      98.601  63.908   6.885
ATOM     26  H   ???     1      98.404  64.407   5.980
ATOM     27  C   ???     1      99.808  64.562   8.869
ATOM     28  O   ???     1     100.331  63.393   8.708
ATOM     29  O   ???     1     100.084  65.340   9.804
ATOM     30  C   ???     1      99.303  66.227   7.057
ATOM     31  H   ???     1     100.271  65.949   6.594
ATOM     32  H   ???     1      99.457  67.058   7.766
ATOM     33  C   ???     1      98.300  66.616   5.956
ATOM     34  O   ???     1      98.011  65.661   5.137
ATOM     35  O   ???     1      97.827  67.773   5.923
ATOM     36  S   ???     1     104.574  58.242   4.561
ATOM     37 FE   ???     1     104.490  59.151   2.420
ATOM     38 FE   ???     1     104.255  60.501   4.714
ATOM     39  S   ???     1     104.817  61.575   6.565
ATOM     40  S   ???     1     104.968  61.349   2.724
ATOM     41 FE   ???     1     102.413  58.834   3.903
ATOM     42  C   ???     1     102.237  60.680   4.599
ATOM     43 FE   ???     1     100.646  60.032   5.637
ATOM     44  S   ???     1     101.305  60.508   7.756
ATOM     45  S   ???     1     102.302  59.211   1.624
ATOM     46 FE   ???     1     102.682  61.149   2.718
ATOM     47 FE   ???     1     101.023  62.259   4.383
ATOM     48 FE   ???     1     102.590  61.648   6.315
ATOM     49  S   ???     1     101.434  62.924   2.335
ATOM     50  S   ???     1     101.657  63.692   5.992
ATOM     51  S   ???     1      99.011  61.486   4.998
ATOM     52  V   ???     1     100.019  62.300   6.969
ATOM     53  C   ???     1     100.166  57.306   4.857
ATOM     54  O   ???     1     101.294  57.235   4.288
ATOM     55  O   ???     1      99.695  58.292   5.505
ATOM     56  O   ???     1      99.412  56.199   4.756
ATOM     57  H   ???     1      98.566  56.352   5.237
END
