# Supplementary material for: Can the results of quantum refinement be improved with a continuum-solvation model?
Source: Acta Crystallogr B Struct Sci Cryst Eng Mater. 2021 Nov 17;77(Pt 6):906–18. doi: 10.1107/S2052520621009574 (PMC8662944; doi:10.1107/S2052520621009574)
Supplement: Supplementary file 1 [file b-77-00906-sup1.tgz › structures/3.2-bidentate/CO3_l_e80_qm.pdb]

REMARK VERSION:1.3
REMARK VERSION:1.3
REMARK VERSION:1.3
REMARK VERSION:1.3
REMARK Energies (QM/MM, QM+ptch, MM3) =  -15421.028065 -15618.026668    194.304356 H
REMARK /home/justin/snic2019-35-66/Justin/nitrogenase_V_lig/large_qm/cosmo/CO3/epsilon_80
REMARK Wed Sep 30 14:05:56 CEST 2020
ATOM      1  H   ???     1     103.753  66.585   9.107
ATOM      2  C   ???     1     103.351  66.235   8.146
ATOM      3  H   ???     1     102.250  66.283   8.157
ATOM      4  H   ???     1     103.765  66.804   7.300
ATOM      5  N   ???     1     103.741  64.795   7.989
ATOM      6  H   ???     1     103.459  64.239   8.815
ATOM      7  H   ???     1     104.759  64.665   7.866
ATOM      8  H   ???     1     103.235  64.343   7.161
ATOM      9  H   ???     1     107.528  56.514   0.977
ATOM     10  C   ???     1     107.274  57.512   1.410
ATOM     11  H   ???     1     107.329  57.464   2.513
ATOM     12  H   ???     1     107.972  58.281   1.032
ATOM     13  S   ???     1     105.517  57.846   0.856
ATOM     14  H   ???     1      95.991  57.301   6.634
ATOM     15  C   ???     1      96.936  56.861   7.040
ATOM     16  H   ???     1      97.703  57.662   6.953
ATOM     17  O   ???     1      97.363  55.690   6.373
ATOM     18  H   ???     1      98.107  55.942   5.737
ATOM     19  H   ???     1      96.837  56.642   8.134
ATOM     20  H   ???     1     100.550  54.618   1.736
ATOM     21  C   ???     1     101.371  53.907   1.914
ATOM     22  H   ???     1     101.397  53.186   1.077
ATOM     23  H   ???     1     102.271  54.529   1.842
ATOM     24  C   ???     1     101.294  53.124   3.205
ATOM     25  O   ???     1     101.702  51.948   3.253
ATOM     26  N   ???     1     100.841  53.764   4.311
ATOM     27  H   ???     1     100.416  54.716   4.285
ATOM     28  C   ???     1     100.879  53.051   5.586
ATOM     29  H   ???     1     101.892  52.614   5.697
ATOM     30  C   ???     1     100.621  54.017   6.743
ATOM     31  H   ???     1     100.533  53.443   7.687
ATOM     32  H   ???     1      99.679  54.577   6.599
ATOM     33  C   ???     1     101.824  54.972   6.801
ATOM     34  H   ???     1     102.008  55.361   5.780
ATOM     35  H   ???     1     102.732  54.415   7.108
ATOM     36  C   ???     1     101.636  56.176   7.721
ATOM     37  H   ???     1     101.664  55.871   8.783
ATOM     38  H   ???     1     100.669  56.680   7.523
ATOM     39  N   ???     1     102.730  57.124   7.485
ATOM     40  H   ???     1     102.980  57.312   6.501
ATOM     41  C   ???     1     103.221  57.973   8.393
ATOM     42  N   ???     1     102.738  57.982   9.659
ATOM     43  H   ???     1     103.113  58.683  10.299
ATOM     44  H   ???     1     101.752  57.758   9.803
ATOM     45  N   ???     1     104.290  58.736   8.074
ATOM     46  H   ???     1     104.531  58.774   7.069
ATOM     47  H   ???     1     104.333  59.676   8.484
ATOM     48  H   ???     1     100.208  52.177   5.557
ATOM     49  H   ???     1      94.492  62.258   4.472
ATOM     50  C   ???     1      94.331  62.367   5.582
ATOM     51  H   ???     1      94.538  61.389   6.054
ATOM     52  H   ???     1      93.265  62.602   5.749
ATOM     53  N   ???     1      95.154  63.406   6.251
ATOM     54  H   ???     1      96.164  63.209   6.158
ATOM     55  H   ???     1      94.844  63.739   7.914
ATOM     56  H   ???     1      95.013  64.313   5.783
ATOM     57  H   ???     1      98.984  61.218  10.251
ATOM     58  C   ???     1      98.212  61.030   9.506
ATOM     59  C   ???     1      96.954  60.520   9.742
ATOM     60  H   ???     1      96.451  60.194  10.652
ATOM     61  N   ???     1      98.361  61.304   8.154
ATOM     62  C   ???     1      97.208  60.960   7.580
ATOM     63  H   ???     1      97.008  61.001   6.509
ATOM     64  N   ???     1      96.329  60.486   8.507
ATOM     65  H   ???     1      95.386  60.142   8.323
ATOM     66  O   ???     1      94.520  64.069   8.861
ATOM     67  C   ???     1      95.492  64.395   9.724
ATOM     68  O   ???     1      95.225  64.945  10.789
ATOM     69  C   ???     1      96.909  64.118   9.290
ATOM     70  H   ???     1      96.961  63.221   8.653
ATOM     71  H   ???     1      97.528  63.957  10.189
ATOM     72  C   ???     1      97.455  65.303   8.485
ATOM     73  H   ???     1      96.728  65.583   7.697
ATOM     74  H   ???     1      97.597  66.177   9.146
ATOM     75  C   ???     1      98.796  64.953   7.798
ATOM     76  O   ???     1      98.611  63.902   6.869
ATOM     77  H   ???     1      98.312  64.715   5.714
ATOM     78  C   ???     1      99.826  64.555   8.865
ATOM     79  O   ???     1     100.351  63.387   8.715
ATOM     80  O   ???     1     100.097  65.343   9.795
ATOM     81  C   ???     1      99.324  66.219   7.063
ATOM     82  H   ???     1     100.280  65.938   6.577
ATOM     83  H   ???     1      99.490  67.044   7.774
ATOM     84  C   ???     1      98.323  66.629   5.997
ATOM     85  O   ???     1      98.002  65.631   5.172
ATOM     86  O   ???     1      97.836  67.755   5.907
ATOM     87  S   ???     1     104.578  58.239   4.571
ATOM     88 FE   ???     1     104.490  59.151   2.419
ATOM     89 FE   ???     1     104.256  60.502   4.712
ATOM     90  S   ???     1     104.822  61.583   6.571
ATOM     91  S   ???     1     104.970  61.348   2.725
ATOM     92 FE   ???     1     102.408  58.829   3.904
ATOM     93  C   ???     1     102.237  60.679   4.602
ATOM     94 FE   ???     1     100.644  60.025   5.636
ATOM     95  S   ???     1     101.307  60.509   7.757
ATOM     96  S   ???     1     102.305  59.214   1.625
ATOM     97 FE   ???     1     102.682  61.148   2.719
ATOM     98 FE   ???     1     101.023  62.257   4.382
ATOM     99 FE   ???     1     102.588  61.646   6.315
ATOM    100  S   ???     1     101.432  62.924   2.334
ATOM    101  S   ???     1     101.652  63.703   5.984
ATOM    102  S   ???     1      99.010  61.488   4.997
ATOM    103  V   ???     1     100.014  62.305   6.968
ATOM    104  C   ???     1     100.147  57.258   4.859
ATOM    105  O   ???     1     101.331  57.262   4.309
ATOM    106  O   ???     1      99.720  58.307   5.509
ATOM    107  O   ???     1      99.421  56.217   4.754
END
