# Supplementary material for: Can the results of quantum refinement be improved with a continuum-solvation model?
Source: Acta Crystallogr B Struct Sci Cryst Eng Mater. 2021 Nov 17;77(Pt 6):906–18. doi: 10.1107/S2052520621009574 (PMC8662944; doi:10.1107/S2052520621009574)
Supplement: Supplementary file 1 [file b-77-00906-sup1.tgz › structures/3.2-bidentate/NO3_l_e4_qm.pdb]

REMARK VERSION:1.3
REMARK VERSION:1.3
REMARK VERSION:1.3
REMARK VERSION:1.3
REMARK Energies (QM/MM, QM+ptch, MM3) =  -15437.271583 -15634.272568    190.508495 H
REMARK /home/justin/snic2019-35-66/Justin/nitrogenase_V_lig/large_qm/cosmo/NO3/epsilon_4
REMARK Thu Aug 26 09:15:06 CEST 2021
ATOM      1  H   ???     1     103.746  66.582   9.106
ATOM      2  C   ???     1     103.352  66.234   8.139
ATOM      3  H   ???     1     102.254  66.318   8.132
ATOM      4  H   ???     1     103.795  66.787   7.297
ATOM      5  N   ???     1     103.692  64.781   7.986
ATOM      6  H   ???     1     103.347  64.229   8.791
ATOM      7  H   ???     1     104.702  64.592   7.879
ATOM      8  H   ???     1     103.179  64.354   7.138
ATOM      9  H   ???     1     107.527  56.515   0.978
ATOM     10  C   ???     1     107.272  57.514   1.412
ATOM     11  H   ???     1     107.331  57.465   2.515
ATOM     12  H   ???     1     107.966  58.285   1.030
ATOM     13  S   ???     1     105.516  57.848   0.858
ATOM     14  H   ???     1      95.985  57.303   6.638
ATOM     15  C   ???     1      96.923  56.864   7.052
ATOM     16  H   ???     1      97.696  57.658   6.961
ATOM     17  O   ???     1      97.335  55.674   6.409
ATOM     18  H   ???     1      97.966  55.922   5.690
ATOM     19  H   ???     1      96.828  56.648   8.144
ATOM     20  H   ???     1     100.552  54.616   1.733
ATOM     21  C   ???     1     101.375  53.903   1.911
ATOM     22  H   ???     1     101.404  53.189   1.069
ATOM     23  H   ???     1     102.273  54.527   1.841
ATOM     24  C   ???     1     101.304  53.104   3.194
ATOM     25  O   ???     1     101.703  51.932   3.246
ATOM     26  N   ???     1     100.859  53.750   4.307
ATOM     27  H   ???     1     100.438  54.686   4.253
ATOM     28  C   ???     1     100.881  53.046   5.585
ATOM     29  H   ???     1     101.893  52.605   5.703
ATOM     30  C   ???     1     100.622  54.016   6.738
ATOM     31  H   ???     1     100.525  53.445   7.682
ATOM     32  H   ???     1      99.678  54.575   6.595
ATOM     33  C   ???     1     101.833  54.962   6.805
ATOM     34  H   ???     1     102.040  55.341   5.785
ATOM     35  H   ???     1     102.734  54.397   7.116
ATOM     36  C   ???     1     101.656  56.169   7.725
ATOM     37  H   ???     1     101.688  55.866   8.787
ATOM     38  H   ???     1     100.684  56.672   7.541
ATOM     39  N   ???     1     102.748  57.117   7.483
ATOM     40  H   ???     1     103.052  57.262   6.506
ATOM     41  C   ???     1     103.231  57.983   8.377
ATOM     42  N   ???     1     102.724  58.012   9.642
ATOM     43  H   ???     1     103.082  58.757  10.243
ATOM     44  H   ???     1     101.713  57.879   9.731
ATOM     45  N   ???     1     104.303  58.736   8.060
ATOM     46  H   ???     1     104.595  58.703   7.066
ATOM     47  H   ???     1     104.320  59.712   8.389
ATOM     48  H   ???     1     100.210  52.175   5.556
ATOM     49  H   ???     1      94.503  62.261   4.461
ATOM     50  C   ???     1      94.350  62.382   5.570
ATOM     51  H   ???     1      94.546  61.403   6.046
ATOM     52  H   ???     1      93.286  62.630   5.740
ATOM     53  N   ???     1      95.186  63.411   6.231
ATOM     54  H   ???     1      96.194  63.204   6.142
ATOM     55  H   ???     1      94.860  63.755   7.940
ATOM     56  H   ???     1      95.061  64.320   5.762
ATOM     57  H   ???     1      98.983  61.217  10.252
ATOM     58  C   ???     1      98.210  61.028   9.508
ATOM     59  C   ???     1      96.949  60.524   9.744
ATOM     60  H   ???     1      96.442  60.211  10.656
ATOM     61  N   ???     1      98.361  61.297   8.157
ATOM     62  C   ???     1      97.209  60.961   7.581
ATOM     63  H   ???     1      97.010  61.007   6.510
ATOM     64  N   ???     1      96.326  60.490   8.508
ATOM     65  H   ???     1      95.377  60.165   8.322
ATOM     66  O   ???     1      94.522  64.070   8.873
ATOM     67  C   ???     1      95.496  64.403   9.740
ATOM     68  O   ???     1      95.226  64.946  10.804
ATOM     69  C   ???     1      96.912  64.123   9.300
ATOM     70  H   ???     1      96.958  63.220   8.671
ATOM     71  H   ???     1      97.535  63.972  10.197
ATOM     72  C   ???     1      97.457  65.297   8.478
ATOM     73  H   ???     1      96.729  65.569   7.689
ATOM     74  H   ???     1      97.601  66.179   9.130
ATOM     75  C   ???     1      98.798  64.941   7.793
ATOM     76  O   ???     1      98.620  63.880   6.877
ATOM     77  H   ???     1      98.303  64.754   5.637
ATOM     78  C   ???     1      99.831  64.555   8.864
ATOM     79  O   ???     1     100.357  63.382   8.712
ATOM     80  O   ???     1     100.109  65.344   9.788
ATOM     81  C   ???     1      99.322  66.208   7.054
ATOM     82  H   ???     1     100.273  65.927   6.556
ATOM     83  H   ???     1      99.498  67.029   7.767
ATOM     84  C   ???     1      98.318  66.638   5.997
ATOM     85  O   ???     1      97.986  65.646   5.157
ATOM     86  O   ???     1      97.836  67.761   5.914
ATOM     87  S   ???     1     104.571  58.235   4.572
ATOM     88 FE   ???     1     104.491  59.150   2.418
ATOM     89 FE   ???     1     104.256  60.502   4.711
ATOM     90  S   ???     1     104.819  61.584   6.573
ATOM     91  S   ???     1     104.965  61.344   2.728
ATOM     92 FE   ???     1     102.412  58.836   3.901
ATOM     93  C   ???     1     102.234  60.679   4.602
ATOM     94 FE   ???     1     100.648  60.033   5.635
ATOM     95  S   ???     1     101.307  60.505   7.756
ATOM     96  S   ???     1     102.304  59.211   1.636
ATOM     97 FE   ???     1     102.682  61.149   2.719
ATOM     98 FE   ???     1     101.022  62.258   4.380
ATOM     99 FE   ???     1     102.589  61.646   6.315
ATOM    100  S   ???     1     101.437  62.915   2.345
ATOM    101  S   ???     1     101.651  63.697   5.983
ATOM    102  S   ???     1      99.013  61.481   4.998
ATOM    103  V   ???     1     100.013  62.310   6.969
ATOM    104  N   ???     1     100.132  57.244   4.855
ATOM    105  O   ???     1     101.295  57.235   4.324
ATOM    106  O   ???     1      99.715  58.264   5.507
ATOM    107  O   ???     1      99.406  56.233   4.732
END
