# Supplementary material for: Can the results of quantum refinement be improved with a continuum-solvation model?
Source: Acta Crystallogr B Struct Sci Cryst Eng Mater. 2021 Nov 17;77(Pt 6):906–18. doi: 10.1107/S2052520621009574 (PMC8662944; doi:10.1107/S2052520621009574)
Supplement: Supplementary file 1 [file b-77-00906-sup1.tgz › structures/3.2-bidentate/NO3_s_vac_qm.pdb]

REMARK VERSION:1.3
REMARK VERSION:1.3
REMARK VERSION:1.3
REMARK VERSION:1.3
REMARK Energies (QM/MM, QM+ptch, MM3) =  -14557.151842 -14754.203022    199.701260 H
REMARK /home/justin/snic2019-35-66/Justin/nitrogenase_V_lig/small/comqum_x_NO3
REMARK Thu Aug 26 09:41:16 CEST 2021
ATOM      1  H   ???     1     107.526  56.511   0.978
ATOM      2  C   ???     1     107.266  57.509   1.415
ATOM      3  H   ???     1     107.307  57.450   2.521
ATOM      4  H   ???     1     107.998  58.271   1.065
ATOM      5  S   ???     1     105.524  57.838   0.842
ATOM      6  H   ???     1      98.979  61.217  10.249
ATOM      7  C   ???     1      98.201  61.031   9.510
ATOM      8  C   ???     1      96.923  60.585   9.744
ATOM      9  H   ???     1      96.386  60.345  10.664
ATOM     10  N   ???     1      98.363  61.298   8.161
ATOM     11  C   ???     1      97.199  61.043   7.589
ATOM     12  H   ???     1      96.993  61.192   6.527
ATOM     13  N   ???     1      96.290  60.567   8.503
ATOM     14  H   ???     1      95.284  60.690   8.383
ATOM     15  O   ???     1      94.489  63.921   9.047
ATOM     16  C   ???     1      95.397  64.390   9.804
ATOM     17  O   ???     1      95.241  65.063  10.867
ATOM     18  C   ???     1      96.858  64.136   9.345
ATOM     19  H   ???     1      96.879  63.233   8.717
ATOM     20  H   ???     1      97.515  63.986  10.226
ATOM     21  C   ???     1      97.409  65.294   8.506
ATOM     22  H   ???     1      96.687  65.530   7.698
ATOM     23  H   ???     1      97.522  66.194   9.142
ATOM     24  C   ???     1      98.772  64.998   7.834
ATOM     25  O   ???     1      98.599  63.916   6.884
ATOM     26  H   ???     1      98.367  64.442   5.979
ATOM     27  C   ???     1      99.810  64.566   8.880
ATOM     28  O   ???     1     100.321  63.387   8.709
ATOM     29  O   ???     1     100.090  65.340   9.814
ATOM     30  C   ???     1      99.284  66.238   7.066
ATOM     31  H   ???     1     100.255  65.965   6.604
ATOM     32  H   ???     1      99.436  67.063   7.785
ATOM     33  C   ???     1      98.281  66.639   5.956
ATOM     34  O   ???     1      97.987  65.674   5.154
ATOM     35  O   ???     1      97.834  67.808   5.915
ATOM     36  S   ???     1     104.577  58.234   4.562
ATOM     37 FE   ???     1     104.488  59.153   2.422
ATOM     38 FE   ???     1     104.258  60.503   4.715
ATOM     39  S   ???     1     104.818  61.574   6.564
ATOM     40  S   ???     1     104.970  61.347   2.723
ATOM     41 FE   ???     1     102.413  58.835   3.902
ATOM     42  C   ???     1     102.237  60.677   4.600
ATOM     43 FE   ???     1     100.648  60.032   5.636
ATOM     44  S   ???     1     101.306  60.502   7.756
ATOM     45  S   ???     1     102.300  59.205   1.623
ATOM     46 FE   ???     1     102.681  61.151   2.718
ATOM     47 FE   ???     1     101.023  62.259   4.382
ATOM     48 FE   ???     1     102.591  61.649   6.316
ATOM     49  S   ???     1     101.436  62.920   2.336
ATOM     50  S   ???     1     101.655  63.686   5.991
ATOM     51  S   ???     1      99.008  61.479   4.998
ATOM     52  V   ???     1     100.024  62.307   6.969
ATOM     53  N   ???     1     100.121  57.217   4.861
ATOM     54  O   ???     1     101.282  57.227   4.309
ATOM     55  O   ???     1      99.706  58.259   5.495
ATOM     56  O   ???     1      99.406  56.205   4.775
END
