# Supplementary material for: Can the results of quantum refinement be improved with a continuum-solvation model?
Source: Acta Crystallogr B Struct Sci Cryst Eng Mater. 2021 Nov 17;77(Pt 6):906–18. doi: 10.1107/S2052520621009574 (PMC8662944; doi:10.1107/S2052520621009574)
Supplement: Supplementary file 1 [file b-77-00906-sup1.tgz › structures/3.2-bidentate/NO3_l_e80_qm.pdb]

REMARK VERSION:1.3
REMARK VERSION:1.3
REMARK VERSION:1.3
REMARK VERSION:1.3
REMARK Energies (QM/MM, QM+ptch, MM3) =  -15437.368186 -15634.368602    190.508495 H
REMARK /home/justin/snic2019-35-66/Justin/nitrogenase_V_lig/large_qm/cosmo/NO3/epsilon_80
REMARK Thu Aug 26 09:16:57 CEST 2021
ATOM      1  H   ???     1     103.750  66.586   9.108
ATOM      2  C   ???     1     103.370  66.242   8.136
ATOM      3  H   ???     1     102.271  66.305   8.113
ATOM      4  H   ???     1     103.820  66.803   7.304
ATOM      5  N   ???     1     103.750  64.797   7.996
ATOM      6  H   ???     1     103.406  64.243   8.799
ATOM      7  H   ???     1     104.772  64.657   7.943
ATOM      8  H   ???     1     103.300  64.359   7.139
ATOM      9  H   ???     1     107.528  56.515   0.978
ATOM     10  C   ???     1     107.275  57.514   1.411
ATOM     11  H   ???     1     107.331  57.467   2.513
ATOM     12  H   ???     1     107.968  58.285   1.028
ATOM     13  S   ???     1     105.516  57.848   0.858
ATOM     14  H   ???     1      95.984  57.304   6.639
ATOM     15  C   ???     1      96.921  56.865   7.053
ATOM     16  H   ???     1      97.699  57.654   6.962
ATOM     17  O   ???     1      97.330  55.671   6.408
ATOM     18  H   ???     1      97.957  55.917   5.688
ATOM     19  H   ???     1      96.827  56.648   8.144
ATOM     20  H   ???     1     100.551  54.616   1.733
ATOM     21  C   ???     1     101.374  53.903   1.910
ATOM     22  H   ???     1     101.400  53.191   1.066
ATOM     23  H   ???     1     102.273  54.526   1.839
ATOM     24  C   ???     1     101.303  53.106   3.193
ATOM     25  O   ???     1     101.706  51.933   3.244
ATOM     26  N   ???     1     100.859  53.747   4.306
ATOM     27  H   ???     1     100.438  54.683   4.251
ATOM     28  C   ???     1     100.881  53.045   5.587
ATOM     29  H   ???     1     101.893  52.607   5.706
ATOM     30  C   ???     1     100.623  54.016   6.738
ATOM     31  H   ???     1     100.527  53.446   7.682
ATOM     32  H   ???     1      99.677  54.573   6.596
ATOM     33  C   ???     1     101.833  54.964   6.805
ATOM     34  H   ???     1     102.040  55.343   5.785
ATOM     35  H   ???     1     102.732  54.399   7.117
ATOM     36  C   ???     1     101.651  56.165   7.730
ATOM     37  H   ???     1     101.680  55.846   8.787
ATOM     38  H   ???     1     100.676  56.665   7.555
ATOM     39  N   ???     1     102.741  57.117   7.499
ATOM     40  H   ???     1     103.061  57.258   6.530
ATOM     41  C   ???     1     103.227  57.967   8.412
ATOM     42  N   ???     1     102.734  57.981   9.669
ATOM     43  H   ???     1     103.090  58.681  10.320
ATOM     44  H   ???     1     101.774  57.678   9.834
ATOM     45  N   ???     1     104.292  58.735   8.094
ATOM     46  H   ???     1     104.536  58.798   7.093
ATOM     47  H   ???     1     104.374  59.645   8.556
ATOM     48  H   ???     1     100.210  52.174   5.557
ATOM     49  H   ???     1      94.489  62.262   4.471
ATOM     50  C   ???     1      94.329  62.371   5.581
ATOM     51  H   ???     1      94.537  61.394   6.054
ATOM     52  H   ???     1      93.263  62.606   5.750
ATOM     53  N   ???     1      95.151  63.413   6.248
ATOM     54  H   ???     1      96.161  63.222   6.147
ATOM     55  H   ???     1      94.843  63.744   7.913
ATOM     56  H   ???     1      95.002  64.320   5.783
ATOM     57  H   ???     1      98.985  61.218  10.251
ATOM     58  C   ???     1      98.214  61.030   9.505
ATOM     59  C   ???     1      96.955  60.522   9.742
ATOM     60  H   ???     1      96.453  60.197  10.653
ATOM     61  N   ???     1      98.361  61.303   8.152
ATOM     62  C   ???     1      97.206  60.962   7.580
ATOM     63  H   ???     1      96.997  61.010   6.512
ATOM     64  N   ???     1      96.328  60.488   8.509
ATOM     65  H   ???     1      95.382  60.152   8.327
ATOM     66  O   ???     1      94.519  64.071   8.861
ATOM     67  C   ???     1      95.491  64.396   9.724
ATOM     68  O   ???     1      95.225  64.946  10.789
ATOM     69  C   ???     1      96.908  64.115   9.290
ATOM     70  H   ???     1      96.956  63.216   8.657
ATOM     71  H   ???     1      97.527  63.957  10.189
ATOM     72  C   ???     1      97.454  65.295   8.478
ATOM     73  H   ???     1      96.728  65.571   7.688
ATOM     74  H   ???     1      97.595  66.174   9.134
ATOM     75  C   ???     1      98.797  64.945   7.794
ATOM     76  O   ???     1      98.621  63.888   6.871
ATOM     77  H   ???     1      98.306  64.737   5.670
ATOM     78  C   ???     1      99.826  64.553   8.863
ATOM     79  O   ???     1     100.353  63.382   8.709
ATOM     80  O   ???     1     100.097  65.337   9.793
ATOM     81  C   ???     1      99.323  66.214   7.060
ATOM     82  H   ???     1     100.279  65.938   6.570
ATOM     83  H   ???     1      99.492  67.036   7.774
ATOM     84  C   ???     1      98.323  66.633   5.999
ATOM     85  O   ???     1      97.998  65.639   5.163
ATOM     86  O   ???     1      97.836  67.756   5.909
ATOM     87  S   ???     1     104.571  58.238   4.569
ATOM     88 FE   ???     1     104.491  59.150   2.419
ATOM     89 FE   ???     1     104.256  60.502   4.712
ATOM     90  S   ???     1     104.817  61.582   6.567
ATOM     91  S   ???     1     104.966  61.345   2.726
ATOM     92 FE   ???     1     102.412  58.836   3.901
ATOM     93  C   ???     1     102.236  60.679   4.602
ATOM     94 FE   ???     1     100.648  60.033   5.636
ATOM     95  S   ???     1     101.306  60.507   7.752
ATOM     96  S   ???     1     102.304  59.211   1.632
ATOM     97 FE   ???     1     102.682  61.148   2.719
ATOM     98 FE   ???     1     101.022  62.258   4.382
ATOM     99 FE   ???     1     102.589  61.646   6.315
ATOM    100  S   ???     1     101.436  62.919   2.340
ATOM    101  S   ???     1     101.652  63.696   5.983
ATOM    102  S   ???     1      99.013  61.482   4.997
ATOM    103  V   ???     1     100.013  62.308   6.970
ATOM    104  N   ???     1     100.129  57.245   4.852
ATOM    105  O   ???     1     101.291  57.239   4.318
ATOM    106  O   ???     1      99.712  58.268   5.499
ATOM    107  O   ???     1      99.409  56.236   4.735
END
