# Supplementary material for: Can the results of quantum refinement be improved with a continuum-solvation model?
Source: Acta Crystallogr B Struct Sci Cryst Eng Mater. 2021 Nov 17;77(Pt 6):906–18. doi: 10.1107/S2052520621009574 (PMC8662944; doi:10.1107/S2052520621009574)
Supplement: Supplementary file 1 [file b-77-00906-sup1.tgz › structures/3.2-bidentate/CO3_s_vac_qm.pdb]

REMARK VERSION:1.3
REMARK VERSION:1.3
REMARK VERSION:1.3
REMARK VERSION:1.3
REMARK Energies (QM/MM, QM+ptch, MM3) =  -14540.446817 -14737.376857    230.203555 H
REMARK /home/justin/snic2019-35-66/Justin/nitrogenase_V_lig/small/comqum_x_CO3
REMARK Fri Sep 25 12:47:12 CEST 2020
ATOM      1  H   ???     1     107.528  56.511   0.978
ATOM      2  C   ???     1     107.268  57.509   1.414
ATOM      3  H   ???     1     107.301  57.450   2.521
ATOM      4  H   ???     1     108.015  58.266   1.072
ATOM      5  S   ???     1     105.527  57.836   0.835
ATOM      6  H   ???     1      98.978  61.217  10.250
ATOM      7  C   ???     1      98.198  61.031   9.513
ATOM      8  C   ???     1      96.921  60.578   9.744
ATOM      9  H   ???     1      96.381  60.330  10.661
ATOM     10  N   ???     1      98.364  61.299   8.167
ATOM     11  C   ???     1      97.208  61.032   7.586
ATOM     12  H   ???     1      97.025  61.157   6.515
ATOM     13  N   ???     1      96.295  60.550   8.498
ATOM     14  H   ???     1      95.289  60.657   8.369
ATOM     15  O   ???     1      94.473  63.955   9.057
ATOM     16  C   ???     1      95.391  64.407   9.813
ATOM     17  O   ???     1      95.237  65.070  10.886
ATOM     18  C   ???     1      96.848  64.150   9.348
ATOM     19  H   ???     1      96.867  63.246   8.720
ATOM     20  H   ???     1      97.506  63.997  10.227
ATOM     21  C   ???     1      97.405  65.307   8.509
ATOM     22  H   ???     1      96.683  65.546   7.702
ATOM     23  H   ???     1      97.522  66.206   9.147
ATOM     24  C   ???     1      98.767  65.005   7.835
ATOM     25  O   ???     1      98.586  63.920   6.896
ATOM     26  H   ???     1      98.373  64.410   5.994
ATOM     27  C   ???     1      99.809  64.574   8.887
ATOM     28  O   ???     1     100.318  63.402   8.726
ATOM     29  O   ???     1     100.082  65.361   9.819
ATOM     30  C   ???     1      99.279  66.240   7.058
ATOM     31  H   ???     1     100.244  65.950   6.592
ATOM     32  H   ???     1      99.446  67.066   7.774
ATOM     33  C   ???     1      98.274  66.650   5.952
ATOM     34  O   ???     1      97.976  65.700   5.142
ATOM     35  O   ???     1      97.830  67.826   5.922
ATOM     36  S   ???     1     104.589  58.234   4.563
ATOM     37 FE   ???     1     104.487  59.154   2.423
ATOM     38 FE   ???     1     104.257  60.503   4.715
ATOM     39  S   ???     1     104.827  61.575   6.570
ATOM     40  S   ???     1     104.977  61.351   2.720
ATOM     41 FE   ???     1     102.406  58.826   3.905
ATOM     42  C   ???     1     102.236  60.677   4.598
ATOM     43 FE   ???     1     100.641  60.022   5.635
ATOM     44  S   ???     1     101.306  60.506   7.763
ATOM     45  S   ???     1     102.303  59.209   1.612
ATOM     46 FE   ???     1     102.681  61.151   2.717
ATOM     47 FE   ???     1     101.024  62.260   4.382
ATOM     48 FE   ???     1     102.591  61.650   6.315
ATOM     49  S   ???     1     101.432  62.928   2.326
ATOM     50  S   ???     1     101.656  63.695   5.994
ATOM     51  S   ???     1      99.003  61.488   4.999
ATOM     52  V   ???     1     100.027  62.302   6.966
ATOM     53  C   ???     1     100.121  57.236   4.844
ATOM     54  O   ???     1     101.317  57.272   4.280
ATOM     55  O   ???     1      99.721  58.313   5.504
ATOM     56  O   ???     1      99.408  56.207   4.768
END
