# Supplementary material for: Can the results of quantum refinement be improved with a continuum-solvation model?
Source: Acta Crystallogr B Struct Sci Cryst Eng Mater. 2021 Nov 17;77(Pt 6):906–18. doi: 10.1107/S2052520621009574 (PMC8662944; doi:10.1107/S2052520621009574)
Supplement: Supplementary file 1 [file b-77-00906-sup1.tgz › structures/3.2-bidentate/NO3_s_e4_qm.pdb]

REMARK VERSION:1.3
REMARK VERSION:1.3
REMARK VERSION:1.3
REMARK VERSION:1.3
REMARK Energies (QM/MM, QM+ptch, MM3) =  -14557.889340 -14754.939019    199.701260 H
REMARK /home/justin/snic2019-35-66/Justin/nitrogenase_V_lig/cosmo_small/NO3_cosmo/epsilon_4
REMARK Thu Aug 26 09:43:45 CEST 2021
ATOM      1  H   ???     1     107.527  56.513   0.978
ATOM      2  C   ???     1     107.270  57.510   1.413
ATOM      3  H   ???     1     107.319  57.457   2.517
ATOM      4  H   ???     1     107.978  58.279   1.046
ATOM      5  S   ???     1     105.520  57.844   0.850
ATOM      6  H   ???     1      98.979  61.216  10.245
ATOM      7  C   ???     1      98.207  61.030   9.501
ATOM      8  C   ???     1      96.943  60.535   9.736
ATOM      9  H   ???     1      96.433  60.227  10.649
ATOM     10  N   ???     1      98.356  61.312   8.153
ATOM     11  C   ???     1      97.195  61.007   7.581
ATOM     12  H   ???     1      96.970  61.123   6.520
ATOM     13  N   ???     1      96.315  60.521   8.502
ATOM     14  H   ???     1      95.337  60.299   8.324
ATOM     15  O   ???     1      94.513  64.023   8.999
ATOM     16  C   ???     1      95.426  64.413   9.788
ATOM     17  O   ???     1      95.271  65.044  10.877
ATOM     18  C   ???     1      96.877  64.135   9.340
ATOM     19  H   ???     1      96.893  63.227   8.719
ATOM     20  H   ???     1      97.532  63.987  10.221
ATOM     21  C   ???     1      97.419  65.295   8.499
ATOM     22  H   ???     1      96.694  65.526   7.694
ATOM     23  H   ???     1      97.531  66.198   9.130
ATOM     24  C   ???     1      98.777  64.996   7.829
ATOM     25  O   ???     1      98.602  63.910   6.884
ATOM     26  H   ???     1      98.388  64.423   5.980
ATOM     27  C   ???     1      99.809  64.563   8.873
ATOM     28  O   ???     1     100.329  63.390   8.706
ATOM     29  O   ???     1     100.087  65.337   9.808
ATOM     30  C   ???     1      99.297  66.231   7.062
ATOM     31  H   ???     1     100.267  65.958   6.600
ATOM     32  H   ???     1      99.449  67.059   7.775
ATOM     33  C   ???     1      98.294  66.624   5.957
ATOM     34  O   ???     1      98.002  65.665   5.146
ATOM     35  O   ???     1      97.832  67.786   5.920
ATOM     36  S   ???     1     104.574  58.239   4.561
ATOM     37 FE   ???     1     104.489  59.152   2.421
ATOM     38 FE   ???     1     104.257  60.502   4.714
ATOM     39  S   ???     1     104.816  61.574   6.563
ATOM     40  S   ???     1     104.968  61.347   2.724
ATOM     41 FE   ???     1     102.413  58.835   3.903
ATOM     42  C   ???     1     102.237  60.678   4.600
ATOM     43 FE   ???     1     100.648  60.032   5.636
ATOM     44  S   ???     1     101.305  60.505   7.755
ATOM     45  S   ???     1     102.301  59.208   1.626
ATOM     46 FE   ???     1     102.681  61.150   2.719
ATOM     47 FE   ???     1     101.023  62.259   4.382
ATOM     48 FE   ???     1     102.590  61.649   6.315
ATOM     49  S   ???     1     101.436  62.920   2.338
ATOM     50  S   ???     1     101.656  63.688   5.991
ATOM     51  S   ???     1      99.011  61.481   4.998
ATOM     52  V   ???     1     100.021  62.303   6.970
ATOM     53  N   ???     1     100.123  57.221   4.860
ATOM     54  O   ???     1     101.285  57.234   4.309
ATOM     55  O   ???     1      99.710  58.265   5.495
ATOM     56  O   ???     1      99.413  56.217   4.774
END
