# Supplementary material for: Can the results of quantum refinement be improved with a continuum-solvation model?
Source: Acta Crystallogr B Struct Sci Cryst Eng Mater. 2021 Nov 17;77(Pt 6):906–18. doi: 10.1107/S2052520621009574 (PMC8662944; doi:10.1107/S2052520621009574)
Supplement: Supplementary file 1 [file b-77-00906-sup1.tgz › structures/3.2-bidentate/CO3H_l_vac_qm.pdb]

REMARK VERSION:1.3
REMARK VERSION:1.3
REMARK VERSION:1.3
REMARK VERSION:1.3
REMARK Energies (QM/MM, QM+ptch, MM3) =  -15421.190629 -15618.195925    194.249359 H
REMARK /home/justin/snic2019-35-66/Justin/nitrogenase_V_lig/large_qm/CO3H
REMARK Tue Sep 15 11:32:21 CEST 2020
ATOM      1  H   LYS A  83     103.731  66.570   9.116
ATOM      2  C   LYS A  83     103.352  66.215   8.138
ATOM      3  H   LYS A  83     102.264  66.388   8.089
ATOM      4  H   LYS A  83     103.862  66.722   7.303
ATOM      5  N   LYS A  83     103.562  64.742   7.999
ATOM      6  H   LYS A  83     103.113  64.220   8.776
ATOM      7  H   LYS A  83     104.536  64.411   7.887
ATOM      8  H   LYS A  83     102.980  64.346   7.114
ATOM      9  H   CYS A 275     107.526  56.514   0.979
ATOM     10  C   CYS A 275     107.268  57.514   1.414
ATOM     11  H   CYS A 275     107.328  57.463   2.517
ATOM     12  H   CYS A 275     107.969  58.284   1.038
ATOM     13  S   CYS A 275     105.517  57.846   0.856
ATOM     14  H   THR A 335      95.978  57.314   6.643
ATOM     15  C   THR A 335      96.911  56.888   7.065
ATOM     16  H   THR A 335      97.702  57.650   6.931
ATOM     17  O   THR A 335      97.378  55.732   6.374
ATOM     18  H   THR A 335      96.655  55.091   6.223
ATOM     19  H   THR A 335      96.833  56.670   8.159
ATOM     20  H   PRO A 338     100.553  54.616   1.735
ATOM     21  C   PRO A 338     101.378  53.902   1.913
ATOM     22  H   PRO A 338     101.412  53.186   1.072
ATOM     23  H   PRO A 338     102.273  54.530   1.845
ATOM     24  C   PRO A 338     101.306  53.098   3.194
ATOM     25  O   PRO A 338     101.695  51.926   3.247
ATOM     26  N   ARG A 339     100.861  53.749   4.310
ATOM     27  H   ARG A 339     100.452  54.692   4.263
ATOM     28  C   ARG A 339     100.887  53.046   5.583
ATOM     29  H   ARG A 339     101.895  52.596   5.697
ATOM     30  C   ARG A 339     100.638  54.015   6.741
ATOM     31  H   ARG A 339     100.539  53.443   7.687
ATOM     32  H   ARG A 339      99.698  54.578   6.595
ATOM     33  C   ARG A 339     101.846  54.966   6.805
ATOM     34  H   ARG A 339     102.048  55.337   5.782
ATOM     35  H   ARG A 339     102.747  54.404   7.120
ATOM     36  C   ARG A 339     101.673  56.188   7.709
ATOM     37  H   ARG A 339     101.699  55.913   8.781
ATOM     38  H   ARG A 339     100.708  56.697   7.506
ATOM     39  N   ARG A 339     102.769  57.121   7.453
ATOM     40  H   ARG A 339     103.053  57.272   6.463
ATOM     41  C   ARG A 339     103.252  58.010   8.324
ATOM     42  N   ARG A 339     102.712  58.067   9.596
ATOM     43  H   ARG A 339     103.113  58.838  10.139
ATOM     44  H   ARG A 339     101.688  58.166   9.571
ATOM     45  N   ARG A 339     104.332  58.742   8.004
ATOM     46  H   ARG A 339     104.665  58.598   7.027
ATOM     47  H   ARG A 339     104.308  59.777   8.156
ATOM     48  H   ARG A 339     100.212  52.174   5.555
ATOM     49  H   LYS A 361      94.530  62.264   4.441
ATOM     50  C   LYS A 361      94.396  62.401   5.549
ATOM     51  H   LYS A 361      94.579  61.417   6.024
ATOM     52  H   LYS A 361      93.336  62.664   5.732
ATOM     53  N   LYS A 361      95.255  63.409   6.199
ATOM     54  H   LYS A 361      96.261  63.175   6.139
ATOM     55  H   LYS A 361      94.896  63.772   7.979
ATOM     56  H   LYS A 361      95.175  64.319   5.724
ATOM     57  H   HIS A 423      98.982  61.216  10.254
ATOM     58  C   HIS A 423      98.205  61.026   9.515
ATOM     59  C   HIS A 423      96.939  60.535   9.749
ATOM     60  H   HIS A 423      96.419  60.249  10.663
ATOM     61  N   HIS A 423      98.364  61.290   8.166
ATOM     62  C   HIS A 423      97.217  60.968   7.582
ATOM     63  H   HIS A 423      97.041  61.021   6.506
ATOM     64  N   HIS A 423      96.321  60.497   8.506
ATOM     65  H   HIS A 423      95.347  60.262   8.324
ATOM     66  O   ACH A 501      94.529  64.063   8.890
ATOM     67  C   ACH A 501      95.502  64.413   9.768
ATOM     68  O   ACH A 501      95.222  64.946  10.828
ATOM     69  C   ACH A 501      96.919  64.140   9.319
ATOM     70  H   ACH A 501      96.968  63.233   8.696
ATOM     71  H   ACH A 501      97.550  64.000  10.213
ATOM     72  C   ACH A 501      97.461  65.306   8.485
ATOM     73  H   ACH A 501      96.730  65.575   7.698
ATOM     74  H   ACH A 501      97.613  66.190   9.131
ATOM     75  C   ACH A 501      98.798  64.940   7.794
ATOM     76  O   ACH A 501      98.612  63.874   6.888
ATOM     77  H   ACH A 501      98.305  64.769   5.604
ATOM     78  C   ACH A 501      99.839  64.562   8.867
ATOM     79  O   ACH A 501     100.363  63.385   8.716
ATOM     80  O   ACH A 501     100.128  65.359   9.778
ATOM     81  C   ACH A 501      99.321  66.203   7.044
ATOM     82  H   ACH A 501     100.265  65.909   6.541
ATOM     83  H   ACH A 501      99.506  67.023   7.757
ATOM     84  C   ACH A 501      98.310  66.644   5.994
ATOM     85  O   ACH A 501      97.970  65.653   5.151
ATOM     86  O   ACH A 501      97.834  67.767   5.920
ATOM     87  S   FEV A 502     104.572  58.230   4.579
ATOM     88 FE   FEV A 502     104.490  59.152   2.417
ATOM     89 FE   FEV A 502     104.256  60.503   4.711
ATOM     90  S   FEV A 502     104.822  61.586   6.585
ATOM     91  S   FEV A 502     104.966  61.342   2.729
ATOM     92 FE   FEV A 502     102.413  58.835   3.901
ATOM     93  C   FEV A 502     102.229  60.679   4.607
ATOM     94 FE   FEV A 502     100.647  60.033   5.636
ATOM     95  S   FEV A 502     101.308  60.501   7.765
ATOM     96  S   FEV A 502     102.305  59.212   1.634
ATOM     97 FE   FEV A 502     102.682  61.150   2.718
ATOM     98 FE   FEV A 502     101.023  62.258   4.378
ATOM     99 FE   FEV A 502     102.590  61.645   6.315
ATOM    100  S   FEV A 502     101.436  62.912   2.347
ATOM    101  S   FEV A 502     101.648  63.704   5.981
ATOM    102  S   FEV A 502      99.007  61.485   4.998
ATOM    103  V   FEV A 502     100.014  62.310   6.969
ATOM    104  C   CO3 A 519     100.164  57.300   4.867
ATOM    105  O   CO3 A 519     101.295  57.224   4.315
ATOM    106  O   CO3 A 519      99.685  58.264   5.538
ATOM    107  O   CO3 A 519      99.408  56.187   4.718
ATOM    108  H   CO3 A 519      98.574  56.185   5.269
END
