# Supplementary material for: Can the results of quantum refinement be improved with a continuum-solvation model?
Source: Acta Crystallogr B Struct Sci Cryst Eng Mater. 2021 Nov 17;77(Pt 6):906–18. doi: 10.1107/S2052520621009574 (PMC8662944; doi:10.1107/S2052520621009574)
Supplement: Supplementary file 1 [file b-77-00906-sup1.tgz › structures/3.2-bidentate/CO3_l_e4_qm.pdb]

REMARK VERSION:1.3
REMARK VERSION:1.3
REMARK VERSION:1.3
REMARK VERSION:1.3
REMARK Energies (QM/MM, QM+ptch, MM3) =  -15420.868317 -15617.867761    194.304356 H
REMARK /home/justin/snic2019-35-66/Justin/nitrogenase_V_lig/large_qm/cosmo/CO3/epsilon_4
REMARK Wed Sep 30 14:03:03 CEST 2020
ATOM      1  H   ???     1     103.750  66.579   9.106
ATOM      2  C   ???     1     103.340  66.224   8.145
ATOM      3  H   ???     1     102.241  66.304   8.160
ATOM      4  H   ???     1     103.763  66.780   7.294
ATOM      5  N   ???     1     103.677  64.773   7.979
ATOM      6  H   ???     1     103.372  64.218   8.797
ATOM      7  H   ???     1     104.679  64.578   7.817
ATOM      8  H   ???     1     103.113  64.340   7.148
ATOM      9  H   ???     1     107.527  56.514   0.978
ATOM     10  C   ???     1     107.271  57.512   1.413
ATOM     11  H   ???     1     107.326  57.461   2.516
ATOM     12  H   ???     1     107.972  58.282   1.037
ATOM     13  S   ???     1     105.518  57.845   0.855
ATOM     14  H   ???     1      95.993  57.300   6.633
ATOM     15  C   ???     1      96.940  56.857   7.037
ATOM     16  H   ???     1      97.704  57.661   6.945
ATOM     17  O   ???     1      97.364  55.688   6.376
ATOM     18  H   ???     1      98.097  55.941   5.722
ATOM     19  H   ???     1      96.840  56.643   8.133
ATOM     20  H   ???     1     100.551  54.618   1.737
ATOM     21  C   ???     1     101.372  53.907   1.915
ATOM     22  H   ???     1     101.401  53.184   1.080
ATOM     23  H   ???     1     102.270  54.530   1.844
ATOM     24  C   ???     1     101.293  53.122   3.206
ATOM     25  O   ???     1     101.699  51.946   3.255
ATOM     26  N   ???     1     100.840  53.766   4.312
ATOM     27  H   ???     1     100.406  54.717   4.286
ATOM     28  C   ???     1     100.878  53.053   5.584
ATOM     29  H   ???     1     101.892  52.614   5.694
ATOM     30  C   ???     1     100.618  54.018   6.742
ATOM     31  H   ???     1     100.526  53.445   7.687
ATOM     32  H   ???     1      99.678  54.581   6.593
ATOM     33  C   ???     1     101.823  54.972   6.800
ATOM     34  H   ???     1     102.007  55.357   5.778
ATOM     35  H   ???     1     102.731  54.415   7.108
ATOM     36  C   ???     1     101.639  56.183   7.711
ATOM     37  H   ???     1     101.663  55.895   8.779
ATOM     38  H   ???     1     100.678  56.693   7.501
ATOM     39  N   ???     1     102.739  57.122   7.467
ATOM     40  H   ???     1     102.996  57.293   6.478
ATOM     41  C   ???     1     103.226  57.987   8.355
ATOM     42  N   ???     1     102.722  58.017   9.628
ATOM     43  H   ???     1     103.094  58.772  10.209
ATOM     44  H   ???     1     101.702  57.950   9.691
ATOM     45  N   ???     1     104.304  58.737   8.038
ATOM     46  H   ???     1     104.592  58.679   7.043
ATOM     47  H   ???     1     104.289  59.734   8.311
ATOM     48  H   ???     1     100.208  52.177   5.557
ATOM     49  H   ???     1      94.509  62.257   4.461
ATOM     50  C   ???     1      94.358  62.378   5.571
ATOM     51  H   ???     1      94.551  61.398   6.045
ATOM     52  H   ???     1      93.294  62.629   5.741
ATOM     53  N   ???     1      95.199  63.403   6.233
ATOM     54  H   ???     1      96.206  63.179   6.162
ATOM     55  H   ???     1      94.865  63.754   7.936
ATOM     56  H   ???     1      95.097  64.308   5.753
ATOM     57  H   ???     1      98.983  61.217  10.252
ATOM     58  C   ???     1      98.209  61.029   9.509
ATOM     59  C   ???     1      96.949  60.519   9.742
ATOM     60  H   ???     1      96.442  60.200  10.653
ATOM     61  N   ???     1      98.361  61.300   8.159
ATOM     62  C   ???     1      97.215  60.956   7.579
ATOM     63  H   ???     1      97.029  60.989   6.505
ATOM     64  N   ???     1      96.329  60.484   8.504
ATOM     65  H   ???     1      95.390  60.135   8.311
ATOM     66  O   ???     1      94.524  64.071   8.869
ATOM     67  C   ???     1      95.497  64.402   9.739
ATOM     68  O   ???     1      95.223  64.944  10.803
ATOM     69  C   ???     1      96.913  64.127   9.301
ATOM     70  H   ???     1      96.967  63.228   8.668
ATOM     71  H   ???     1      97.536  63.974  10.199
ATOM     72  C   ???     1      97.458  65.307   8.486
ATOM     73  H   ???     1      96.729  65.583   7.699
ATOM     74  H   ???     1      97.604  66.184   9.143
ATOM     75  C   ???     1      98.797  64.948   7.796
ATOM     76  O   ???     1      98.609  63.895   6.876
ATOM     77  H   ???     1      98.304  64.738   5.674
ATOM     78  C   ???     1      99.831  64.558   8.866
ATOM     79  O   ???     1     100.355  63.389   8.720
ATOM     80  O   ???     1     100.107  65.352   9.790
ATOM     81  C   ???     1      99.324  66.214   7.056
ATOM     82  H   ???     1     100.274  65.924   6.562
ATOM     83  H   ???     1      99.500  67.037   7.767
ATOM     84  C   ???     1      98.319  66.636   5.997
ATOM     85  O   ???     1      97.989  65.641   5.167
ATOM     86  O   ???     1      97.835  67.761   5.913
ATOM     87  S   ???     1     104.578  58.236   4.574
ATOM     88 FE   ???     1     104.489  59.151   2.419
ATOM     89 FE   ???     1     104.256  60.502   4.711
ATOM     90  S   ???     1     104.824  61.585   6.579
ATOM     91  S   ???     1     104.970  61.347   2.726
ATOM     92 FE   ???     1     102.408  58.829   3.903
ATOM     93  C   ???     1     102.234  60.680   4.605
ATOM     94 FE   ???     1     100.644  60.025   5.635
ATOM     95  S   ???     1     101.308  60.507   7.762
ATOM     96  S   ???     1     102.306  59.214   1.628
ATOM     97 FE   ???     1     102.682  61.149   2.718
ATOM     98 FE   ???     1     101.023  62.258   4.380
ATOM     99 FE   ???     1     102.589  61.646   6.315
ATOM    100  S   ???     1     101.433  62.920   2.338
ATOM    101  S   ???     1     101.650  63.706   5.984
ATOM    102  S   ???     1      99.009  61.489   4.998
ATOM    103  V   ???     1     100.014  62.306   6.967
ATOM    104  C   ???     1     100.145  57.254   4.861
ATOM    105  O   ???     1     101.331  57.256   4.315
ATOM    106  O   ???     1      99.721  58.302   5.516
ATOM    107  O   ???     1      99.421  56.211   4.759
END
