# Supplementary material for: Can the results of quantum refinement be improved with a continuum-solvation model?
Source: Acta Crystallogr B Struct Sci Cryst Eng Mater. 2021 Nov 17;77(Pt 6):906–18. doi: 10.1107/S2052520621009574 (PMC8662944; doi:10.1107/S2052520621009574)
Supplement: Supplementary file 1 [file b-77-00906-sup1.tgz › structures/3.5-ache/P00_vac_qm.pdb]

REMARK VERSION:1.3
REMARK VERSION:1.3
REMARK VERSION:1.3
REMARK VERSION:1.3
REMARK VERSION:1.3
REMARK VERSION:1.3
REMARK VERSION:1.3
REMARK VERSION:1.3
REMARK VERSION:1.3
REMARK VERSION:1.3
REMARK Energies (QM/MM, QM+ptch, MM3) =   -3964.632208  -4206.974290    237.085302 H
REMARK /home/justin/snic2019-35-66/Justin/Acetylcholinesterase/2y2v/comqum-x/P00_new
REMARK Fri Dec 18 08:04:10 CET 2020
ATOM      1  H   TYR A 119      28.441  12.773  21.553
ATOM      2  C   TYR A 119      28.325  13.665  20.909
ATOM      3  H   TYR A 119      27.234  13.797  20.747
ATOM      4  H   TYR A 119      28.642  14.577  21.426
ATOM      5  C   TYR A 119      29.016  13.531  19.554
ATOM      6  O   TYR A 119      30.022  12.838  19.385
ATOM      7  N   GLY A 120      28.456  14.318  18.587
ATOM      8  H   GLY A 120      27.554  14.815  18.730
ATOM      9  C   GLY A 120      29.119  14.554  17.336
ATOM     10  H   GLY A 120      28.381  14.522  16.513
ATOM     11  H   GLY A 120      29.846  13.731  17.189
ATOM     12  C   GLY A 120      29.921  15.871  17.325
ATOM     13  O   GLY A 120      30.300  16.455  18.337
ATOM     14  N   GLY A 121      30.258  16.297  16.058
ATOM     15  H   GLY A 121      29.779  15.873  15.258
ATOM     16  C   GLY A 121      31.275  17.313  15.841
ATOM     17  H   GLY A 121      31.716  17.537  16.827
ATOM     18  H   GLY A 121      30.843  18.266  15.459
ATOM     19  C   GLY A 121      32.411  16.902  14.876
ATOM     20  O   GLY A 121      33.527  17.420  14.937
ATOM     21  N   GLY A 122      32.043  15.981  13.939
ATOM     22  H   GLY A 122      31.089  15.605  13.949
ATOM     23  C   GLY A 122      32.878  15.497  12.857
ATOM     24  H   GLY A 122      33.123  16.305  12.134
ATOM     25  H   GLY A 122      32.322  14.704  12.326
ATOM     26  H   GLY A 122      33.842  15.076  13.200
ATOM     27  H   GLU A 202      24.614  11.493  17.471
ATOM     28  C   GLU A 202      24.331  11.936  16.525
ATOM     29  H   GLU A 202      23.683  11.260  15.942
ATOM     30  C   GLU A 202      23.535  13.164  17.099
ATOM     31  H   GLU A 202      24.225  13.759  17.723
ATOM     32  H   GLU A 202      22.760  12.740  17.770
ATOM     33  C   GLU A 202      22.859  14.071  16.069
ATOM     34  H   GLU A 202      22.122  14.717  16.589
ATOM     35  H   GLU A 202      22.256  13.498  15.341
ATOM     36  C   GLU A 202      23.832  15.003  15.330
ATOM     37  O   GLU A 202      24.901  15.349  15.922
ATOM     38  O   GLU A 202      23.511  15.372  14.153
ATOM     39  C   GLU A 202      25.559  12.371  15.768
ATOM     40  O   GLU A 202      26.606  12.784  16.266
ATOM     41  N   SGB A 203      25.424  12.223  14.405
ATOM     42  H   SGB A 203      24.531  11.923  14.016
ATOM     43  C   SGB A 203      26.470  12.643  13.483
ATOM     44  H   SGB A 203      26.109  12.387  12.471
ATOM     45  C   SGB A 203      27.749  11.758  13.662
ATOM     46  O   SGB A 203      27.679  10.555  13.419
ATOM     47  C   SGB A 203      26.585  14.161  13.557
ATOM     48  H   SGB A 203      27.155  14.530  14.422
ATOM     49  H   SGB A 203      25.582  14.628  13.587
ATOM     50  O   SGB A 203      27.224  14.606  12.294
ATOM     51  O   SGB A 203      29.456  15.164  13.547
ATOM     52  P   SGB A 203      28.645  15.360  12.283
ATOM     53  C   SGB A 203      29.371  14.762  10.737
ATOM     54  H   SGB A 203      28.654  14.932   9.913
ATOM     55  H   SGB A 203      30.308  15.309  10.527
ATOM     56  H   SGB A 203      29.579  13.680  10.830
ATOM     57  O   SGB A 203      28.285  16.912  11.975
ATOM     58  C   SGB A 203      28.941  18.014  12.700
ATOM     59  H   SGB A 203      29.179  17.649  13.714
ATOM     60  C   SGB A 203      27.914  19.113  12.757
ATOM     61  H   SGB A 203      28.318  19.989  13.302
ATOM     62  H   SGB A 203      27.632  19.438  11.737
ATOM     63  H   SGB A 203      27.003  18.776  13.286
ATOM     64  C   SGB A 203      30.219  18.425  11.972
ATOM     65  H   SGB A 203      29.991  18.730  10.932
ATOM     66  H   SGB A 203      30.689  19.280  12.496
ATOM     67  H   SGB A 203      30.957  17.601  11.958
ATOM     68  H   ALA A 204      31.004  12.182  14.486
ATOM     69  H   ALA A 204      29.899  10.899  15.295
ATOM     70  N   ALA A 204      28.912  12.359  14.064
ATOM     71  H   ALA A 204      28.863  13.303  14.448
ATOM     72  C   ALA A 204      30.095  11.564  14.407
ATOM     73  H   ALA A 204      30.264  10.858  13.569
ATOM     74  H   GLN A 228      20.906   9.908  14.941
ATOM     75  C   GLN A 228      20.603  10.615  15.736
ATOM     76  H   GLN A 228      19.936  11.332  15.222
ATOM     77  H   GLN A 228      21.505  11.156  16.072
ATOM     78  C   GLN A 228      19.909   9.921  16.910
ATOM     79  H   GLN A 228      20.503   9.074  17.305
ATOM     80  H   GLN A 228      18.940   9.492  16.579
ATOM     81  C   GLN A 228      19.616  10.810  18.132
ATOM     82  O   GLN A 228      19.499  10.325  19.263
ATOM     83  N   GLN A 228      19.505  12.149  17.886
ATOM     84  H   GLN A 228      19.289  12.737  18.693
ATOM     85  H   GLN A 228      19.507  12.610  16.951
ATOM     86  H   SER A 229      22.045  11.544  11.360
ATOM     87  C   SER A 229      21.881  12.634  11.485
ATOM     88  H   SER A 229      22.343  13.139  10.609
ATOM     89  H   SER A 229      22.416  12.971  12.401
ATOM     90  O   SER A 229      20.518  12.932  11.586
ATOM     91  H   SER A 229      20.217  13.311  10.703
ATOM     92  H   GLU A 334      20.851  16.388   6.234
ATOM     93  C   GLU A 334      21.109  15.327   6.004
ATOM     94  H   GLU A 334      22.183  15.194   6.222
ATOM     95  H   GLU A 334      20.945  15.190   4.912
ATOM     96  C   GLU A 334      20.284  14.326   6.815
ATOM     97  H   GLU A 334      20.426  13.301   6.413
ATOM     98  H   GLU A 334      19.197  14.528   6.751
ATOM     99  C   GLU A 334      20.680  14.277   8.314
ATOM    100  O   GLU A 334      21.808  14.834   8.569
ATOM    101  O   GLU A 334      19.921  13.681   9.102
ATOM    102  H   HIS A 447      20.652  19.173  10.141
ATOM    103  C   HIS A 447      21.134  18.393  10.729
ATOM    104  H   HIS A 447      20.578  17.443  10.778
ATOM    105  C   HIS A 447      22.432  18.322   9.845
ATOM    106  H   HIS A 447      22.874  19.333   9.854
ATOM    107  H   HIS A 447      22.155  18.055   8.806
ATOM    108  C   HIS A 447      23.434  17.343  10.355
ATOM    109  C   HIS A 447      24.581  17.557  11.092
ATOM    110  H   HIS A 447      25.027  18.480  11.459
ATOM    111  N   HIS A 447      23.297  15.971  10.213
ATOM    112  H   HIS A 447      22.499  15.409   9.601
ATOM    113  C   HIS A 447      24.323  15.375  10.820
ATOM    114  H   HIS A 447      24.479  14.300  10.895
ATOM    115  N   HIS A 447      25.124  16.315  11.351
ATOM    116  H   HIS A 447      25.966  16.111  11.893
ATOM    117  C   HIS A 447      21.565  18.993  12.077
ATOM    118  O   HIS A 447      22.058  20.128  12.139
ATOM    119  N   GLY A 448      21.333  18.166  13.121
ATOM    120  H   GLY A 448      21.110  17.120  12.967
ATOM    121  C   GLY A 448      21.627  18.499  14.496
ATOM    122  H   GLY A 448      22.341  19.346  14.527
ATOM    123  H   GLY A 448      22.088  17.628  14.993
ATOM    124  C   GLY A 448      20.407  18.938  15.319
ATOM    125  O   GLY A 448      20.491  19.098  16.533
ATOM    126  N   TYR A 449      19.277  19.228  14.594
ATOM    127  H   TYR A 449      19.290  18.985  13.603
ATOM    128  C   TYR A 449      18.164  19.971  15.172
ATOM    129  H   TYR A 449      18.591  20.361  16.122
ATOM    130  H   TYR A 449      17.912  20.868  14.611
ATOM    131  C   TYR A 449      16.966  19.176  15.673
ATOM    132  O   TYR A 449      15.948  19.759  16.074
ATOM    133  N   GLU A 450      17.175  17.847  15.756
ATOM    134  H   GLU A 450      18.024  17.355  15.390
ATOM    135  C   GLU A 450      16.245  17.054  16.506
ATOM    136  H   GLU A 450      15.277  17.578  16.558
ATOM    137  C   GLU A 450      16.151  15.637  15.854
ATOM    138  H   GLU A 450      16.024  15.752  14.758
ATOM    139  H   GLU A 450      15.219  15.160  16.228
ATOM    140  C   GLU A 450      17.299  14.656  16.144
ATOM    141  H   GLU A 450      16.979  13.640  15.844
ATOM    142  H   GLU A 450      17.471  14.601  17.242
ATOM    143  C   GLU A 450      18.680  14.857  15.476
ATOM    144  O   GLU A 450      19.001  15.972  14.962
ATOM    145  O   GLU A 450      19.428  13.836  15.476
ATOM    146  H   GLU A 450      16.631  16.836  17.523
ATOM    147  O   HOH A2151      25.844  15.588  18.439
ATOM    148  H   HOH A2151      25.491  15.406  17.501
ATOM    149  H   HOH A2151      25.503  16.481  18.651
ATOM    150  O   HOH A2339      18.499  12.219  13.402
ATOM    151  H   HOH A2339      19.204  12.376  12.718
ATOM    152  H   HOH A2339      18.812  12.790  14.147
ATOM    153  O   HOH A2351      20.997  15.588  13.076
ATOM    154  H   HOH A2351      20.288  15.497  13.780
ATOM    155  H   HOH A2351      21.868  15.336  13.513
END
