# Supplementary material for: Can the results of quantum refinement be improved with a continuum-solvation model?
Source: Acta Crystallogr B Struct Sci Cryst Eng Mater. 2021 Nov 17;77(Pt 6):906–18. doi: 10.1107/S2052520621009574 (PMC8662944; doi:10.1107/S2052520621009574)
Supplement: Supplementary file 1 [file b-77-00906-sup1.tgz › structures/3.5-ache/P03_e80_qm.pdb]

REMARK VERSION:1.3
REMARK VERSION:1.3
REMARK VERSION:1.3
REMARK VERSION:1.3
REMARK VERSION:1.3
REMARK VERSION:1.3
REMARK VERSION:1.3
REMARK VERSION:1.3
REMARK VERSION:1.3
REMARK VERSION:1.3
REMARK Energies (QM/MM, QM+ptch, MM3) =   -3965.134603  -4207.487707    237.363973 H
REMARK /home/justin/snic2019-35-66/Justin/cosmo_proj/2y2v/comqum-x/P03/e80
REMARK Tue Mar 16 15:26:11 CET 2021
ATOM      1  H   TYR A 119      28.443  12.774  21.548
ATOM      2  C   TYR A 119      28.328  13.666  20.901
ATOM      3  H   TYR A 119      27.237  13.798  20.743
ATOM      4  H   TYR A 119      28.643  14.576  21.423
ATOM      5  C   TYR A 119      29.013  13.535  19.547
ATOM      6  O   TYR A 119      30.032  12.846  19.384
ATOM      7  N   GLY A 120      28.452  14.290  18.564
ATOM      8  H   GLY A 120      27.554  14.790  18.712
ATOM      9  C   GLY A 120      29.107  14.511  17.299
ATOM     10  H   GLY A 120      28.368  14.458  16.481
ATOM     11  H   GLY A 120      29.835  13.692  17.152
ATOM     12  C   GLY A 120      29.901  15.832  17.280
ATOM     13  O   GLY A 120      30.275  16.404  18.311
ATOM     14  N   GLY A 121      30.223  16.269  16.032
ATOM     15  H   GLY A 121      29.763  15.835  15.219
ATOM     16  C   GLY A 121      31.224  17.305  15.807
ATOM     17  H   GLY A 121      31.656  17.562  16.787
ATOM     18  H   GLY A 121      30.767  18.229  15.395
ATOM     19  C   GLY A 121      32.369  16.883  14.861
ATOM     20  O   GLY A 121      33.490  17.402  14.954
ATOM     21  N   GLY A 122      32.025  15.964  13.931
ATOM     22  H   GLY A 122      31.054  15.624  13.889
ATOM     23  C   GLY A 122      32.875  15.490  12.850
ATOM     24  H   GLY A 122      33.106  16.305  12.133
ATOM     25  H   GLY A 122      32.327  14.696  12.315
ATOM     26  H   GLY A 122      33.840  15.072  13.197
ATOM     27  H   GLU A 202      24.624  11.486  17.456
ATOM     28  C   GLU A 202      24.344  11.922  16.502
ATOM     29  H   GLU A 202      23.712  11.233  15.917
ATOM     30  C   GLU A 202      23.528  13.148  17.039
ATOM     31  H   GLU A 202      24.188  13.757  17.681
ATOM     32  H   GLU A 202      22.724  12.745  17.684
ATOM     33  C   GLU A 202      22.880  14.037  15.972
ATOM     34  H   GLU A 202      22.079  14.654  16.428
ATOM     35  H   GLU A 202      22.363  13.465  15.182
ATOM     36  C   GLU A 202      23.849  15.009  15.345
ATOM     37  O   GLU A 202      24.877  15.420  15.877
ATOM     38  O   GLU A 202      23.441  15.417  14.132
ATOM     39  H   GLU A 202      24.108  16.022  13.709
ATOM     40  C   GLU A 202      25.568  12.392  15.746
ATOM     41  O   GLU A 202      26.574  12.869  16.274
ATOM     42  N   SGB A 203      25.435  12.273  14.387
ATOM     43  H   SGB A 203      24.649  11.738  14.020
ATOM     44  C   SGB A 203      26.490  12.639  13.442
ATOM     45  H   SGB A 203      26.122  12.334  12.449
ATOM     46  C   SGB A 203      27.762  11.769  13.666
ATOM     47  O   SGB A 203      27.661  10.544  13.512
ATOM     48  C   SGB A 203      26.637  14.153  13.408
ATOM     49  H   SGB A 203      27.141  14.561  14.298
ATOM     50  H   SGB A 203      25.657  14.631  13.291
ATOM     51  O   SGB A 203      27.382  14.439  12.203
ATOM     52  O   SGB A 203      29.447  15.153  13.563
ATOM     53  P   SGB A 203      28.676  15.384  12.257
ATOM     54  C   SGB A 203      29.497  14.918  10.726
ATOM     55  H   SGB A 203      28.790  15.075   9.891
ATOM     56  H   SGB A 203      30.388  15.552  10.570
ATOM     57  H   SGB A 203      29.795  13.855  10.769
ATOM     58  O   SGB A 203      28.226  16.909  12.066
ATOM     59  C   SGB A 203      28.916  18.010  12.755
ATOM     60  H   SGB A 203      29.126  17.672  13.784
ATOM     61  C   SGB A 203      27.916  19.132  12.759
ATOM     62  H   SGB A 203      28.331  20.012  13.285
ATOM     63  H   SGB A 203      27.664  19.426  11.722
ATOM     64  H   SGB A 203      26.988  18.818  13.270
ATOM     65  C   SGB A 203      30.209  18.365  12.027
ATOM     66  H   SGB A 203      29.996  18.640  10.976
ATOM     67  H   SGB A 203      30.690  19.226  12.528
ATOM     68  H   SGB A 203      30.927  17.525  12.039
ATOM     69  H   ALA A 204      31.005  12.197  14.492
ATOM     70  H   ALA A 204      29.904  10.902  15.295
ATOM     71  N   ALA A 204      28.916  12.359  14.061
ATOM     72  H   ALA A 204      28.982  13.381  14.141
ATOM     73  C   ALA A 204      30.104  11.570  14.406
ATOM     74  H   ALA A 204      30.302  10.866  13.572
ATOM     75  H   GLN A 228      20.911   9.911  14.943
ATOM     76  C   GLN A 228      20.618  10.621  15.736
ATOM     77  H   GLN A 228      19.964  11.360  15.239
ATOM     78  H   GLN A 228      21.531  11.145  16.073
ATOM     79  C   GLN A 228      19.922   9.933  16.910
ATOM     80  H   GLN A 228      20.524   9.094  17.305
ATOM     81  H   GLN A 228      18.956   9.494  16.583
ATOM     82  C   GLN A 228      19.622  10.830  18.116
ATOM     83  O   GLN A 228      19.502  10.348  19.255
ATOM     84  N   GLN A 228      19.499  12.163  17.871
ATOM     85  H   GLN A 228      19.265  12.764  18.665
ATOM     86  H   GLN A 228      19.512  12.606  16.931
ATOM     87  H   SER A 229      22.057  11.557  11.372
ATOM     88  C   SER A 229      21.918  12.651  11.515
ATOM     89  H   SER A 229      22.441  13.175  10.692
ATOM     90  H   SER A 229      22.400  12.938  12.470
ATOM     91  O   SER A 229      20.556  13.050  11.558
ATOM     92  H   SER A 229      20.269  13.305  10.588
ATOM     93  H   GLU A 334      20.848  16.391   6.250
ATOM     94  C   GLU A 334      21.102  15.325   6.042
ATOM     95  H   GLU A 334      22.167  15.177   6.295
ATOM     96  H   GLU A 334      20.969  15.170   4.952
ATOM     97  C   GLU A 334      20.239  14.340   6.838
ATOM     98  H   GLU A 334      20.338  13.318   6.414
ATOM     99  H   GLU A 334      19.160  14.586   6.777
ATOM    100  C   GLU A 334      20.646  14.237   8.327
ATOM    101  O   GLU A 334      21.761  14.736   8.633
ATOM    102  O   GLU A 334      19.858  13.610   9.108
ATOM    103  H   HIS A 447      20.660  19.175  10.133
ATOM    104  C   HIS A 447      21.155  18.389  10.711
ATOM    105  H   HIS A 447      20.600  17.438  10.741
ATOM    106  C   HIS A 447      22.485  18.310   9.871
ATOM    107  H   HIS A 447      22.917  19.326   9.865
ATOM    108  H   HIS A 447      22.226  18.038   8.829
ATOM    109  C   HIS A 447      23.493  17.351  10.419
ATOM    110  C   HIS A 447      24.591  17.535  11.252
ATOM    111  H   HIS A 447      24.978  18.477  11.651
ATOM    112  N   HIS A 447      23.425  15.985  10.221
ATOM    113  H   HIS A 447      22.694  15.471   9.663
ATOM    114  C   HIS A 447      24.456  15.417  10.903
ATOM    115  H   HIS A 447      24.632  14.338  10.909
ATOM    116  N   HIS A 447      25.185  16.322  11.552
ATOM    117  C   HIS A 447      21.547  18.941  12.076
ATOM    118  O   HIS A 447      21.996  20.088  12.216
ATOM    119  N   GLY A 448      21.351  18.063  13.092
ATOM    120  H   GLY A 448      21.107  17.061  12.875
ATOM    121  C   GLY A 448      21.607  18.387  14.476
ATOM    122  H   GLY A 448      22.371  19.186  14.532
ATOM    123  H   GLY A 448      21.989  17.493  14.996
ATOM    124  C   GLY A 448      20.397  18.896  15.271
ATOM    125  O   GLY A 448      20.487  19.058  16.492
ATOM    126  N   TYR A 449      19.281  19.215  14.556
ATOM    127  H   TYR A 449      19.280  19.003  13.557
ATOM    128  C   TYR A 449      18.180  19.964  15.154
ATOM    129  H   TYR A 449      18.618  20.351  16.099
ATOM    130  H   TYR A 449      17.919  20.863  14.606
ATOM    131  C   TYR A 449      16.994  19.166  15.664
ATOM    132  O   TYR A 449      15.973  19.751  16.071
ATOM    133  N   GLU A 450      17.191  17.841  15.757
ATOM    134  H   GLU A 450      18.042  17.350  15.401
ATOM    135  C   GLU A 450      16.252  17.047  16.505
ATOM    136  H   GLU A 450      15.279  17.558  16.543
ATOM    137  C   GLU A 450      16.176  15.626  15.859
ATOM    138  H   GLU A 450      16.057  15.732  14.762
ATOM    139  H   GLU A 450      15.247  15.147  16.230
ATOM    140  C   GLU A 450      17.327  14.656  16.174
ATOM    141  H   GLU A 450      17.004  13.627  15.930
ATOM    142  H   GLU A 450      17.518  14.652  17.270
ATOM    143  C   GLU A 450      18.688  14.844  15.484
ATOM    144  O   GLU A 450      19.027  15.968  15.000
ATOM    145  O   GLU A 450      19.429  13.813  15.426
ATOM    146  H   GLU A 450      16.634  16.832  17.522
ATOM    147  O   HOH A2151      25.866  15.603  18.507
ATOM    148  H   HOH A2151      25.588  15.397  17.573
ATOM    149  H   HOH A2151      25.868  16.584  18.547
ATOM    150  O   HOH A2339      18.548  12.279  13.355
ATOM    151  H   HOH A2339      19.294  12.454  12.717
ATOM    152  H   HOH A2339      18.834  12.784  14.164
ATOM    153  O   HOH A2351      20.714  15.496  12.932
ATOM    154  H   HOH A2351      20.193  15.452  13.783
ATOM    155  H   HOH A2351      20.642  14.620  12.460
END
