# Supplementary material for: Can the results of quantum refinement be improved with a continuum-solvation model?
Source: Acta Crystallogr B Struct Sci Cryst Eng Mater. 2021 Nov 17;77(Pt 6):906–18. doi: 10.1107/S2052520621009574 (PMC8662944; doi:10.1107/S2052520621009574)
Supplement: Supplementary file 1 [file b-77-00906-sup1.tgz › structures/3.5-ache/P03_e4_qm.pdb]

REMARK VERSION:1.3
REMARK VERSION:1.3
REMARK VERSION:1.3
REMARK VERSION:1.3
REMARK VERSION:1.3
REMARK VERSION:1.3
REMARK VERSION:1.3
REMARK VERSION:1.3
REMARK VERSION:1.3
REMARK VERSION:1.3
REMARK Energies (QM/MM, QM+ptch, MM3) =   -3965.059340  -4207.410774    237.363973 H
REMARK /home/justin/snic2019-35-66/Justin/cosmo_proj/2y2v/comqum-x/P03/e4
REMARK Tue Mar 16 15:26:05 CET 2021
ATOM      1  H   TYR A 119      28.444  12.773  21.548
ATOM      2  C   TYR A 119      28.329  13.665  20.901
ATOM      3  H   TYR A 119      27.238  13.796  20.739
ATOM      4  H   TYR A 119      28.643  14.576  21.422
ATOM      5  C   TYR A 119      29.018  13.530  19.548
ATOM      6  O   TYR A 119      30.032  12.838  19.385
ATOM      7  N   GLY A 120      28.458  14.292  18.567
ATOM      8  H   GLY A 120      27.564  14.797  18.718
ATOM      9  C   GLY A 120      29.115  14.517  17.306
ATOM     10  H   GLY A 120      28.381  14.460  16.483
ATOM     11  H   GLY A 120      29.848  13.700  17.165
ATOM     12  C   GLY A 120      29.905  15.841  17.287
ATOM     13  O   GLY A 120      30.275  16.419  18.313
ATOM     14  N   GLY A 121      30.229  16.275  16.034
ATOM     15  H   GLY A 121      29.770  15.838  15.223
ATOM     16  C   GLY A 121      31.233  17.306  15.812
ATOM     17  H   GLY A 121      31.666  17.557  16.793
ATOM     18  H   GLY A 121      30.782  18.236  15.404
ATOM     19  C   GLY A 121      32.377  16.887  14.863
ATOM     20  O   GLY A 121      33.496  17.405  14.947
ATOM     21  N   GLY A 122      32.027  15.966  13.932
ATOM     22  H   GLY A 122      31.057  15.622  13.897
ATOM     23  C   GLY A 122      32.874  15.492  12.852
ATOM     24  H   GLY A 122      33.110  16.306  12.135
ATOM     25  H   GLY A 122      32.324  14.699  12.317
ATOM     26  H   GLY A 122      33.840  15.073  13.198
ATOM     27  H   GLU A 202      24.622  11.487  17.458
ATOM     28  C   GLU A 202      24.341  11.924  16.504
ATOM     29  H   GLU A 202      23.709  11.234  15.920
ATOM     30  C   GLU A 202      23.522  13.150  17.037
ATOM     31  H   GLU A 202      24.179  13.759  17.682
ATOM     32  H   GLU A 202      22.715  12.747  17.677
ATOM     33  C   GLU A 202      22.879  14.038  15.965
ATOM     34  H   GLU A 202      22.071  14.651  16.413
ATOM     35  H   GLU A 202      22.368  13.465  15.171
ATOM     36  C   GLU A 202      23.851  15.011  15.345
ATOM     37  O   GLU A 202      24.877  15.420  15.882
ATOM     38  O   GLU A 202      23.448  15.421  14.133
ATOM     39  H   GLU A 202      24.110  16.037  13.718
ATOM     40  C   GLU A 202      25.565  12.391  15.748
ATOM     41  O   GLU A 202      26.572  12.869  16.271
ATOM     42  N   SGB A 203      25.431  12.267  14.388
ATOM     43  H   SGB A 203      24.644  11.735  14.020
ATOM     44  C   SGB A 203      26.486  12.637  13.445
ATOM     45  H   SGB A 203      26.119  12.336  12.450
ATOM     46  C   SGB A 203      27.760  11.766  13.664
ATOM     47  O   SGB A 203      27.665  10.545  13.496
ATOM     48  C   SGB A 203      26.629  14.152  13.417
ATOM     49  H   SGB A 203      27.132  14.559  14.308
ATOM     50  H   SGB A 203      25.648  14.628  13.299
ATOM     51  O   SGB A 203      27.375  14.442  12.211
ATOM     52  O   SGB A 203      29.450  15.158  13.560
ATOM     53  P   SGB A 203      28.672  15.378  12.259
ATOM     54  C   SGB A 203      29.480  14.891  10.723
ATOM     55  H   SGB A 203      28.771  15.061   9.892
ATOM     56  H   SGB A 203      30.384  15.506  10.564
ATOM     57  H   SGB A 203      29.753  13.821  10.767
ATOM     58  O   SGB A 203      28.255  16.910  12.036
ATOM     59  C   SGB A 203      28.912  18.006  12.756
ATOM     60  H   SGB A 203      29.109  17.658  13.785
ATOM     61  C   SGB A 203      27.899  19.118  12.752
ATOM     62  H   SGB A 203      28.293  19.999  13.294
ATOM     63  H   SGB A 203      27.661  19.417  11.714
ATOM     64  H   SGB A 203      26.965  18.788  13.242
ATOM     65  C   SGB A 203      30.217  18.384  12.059
ATOM     66  H   SGB A 203      30.020  18.671  11.008
ATOM     67  H   SGB A 203      30.683  19.241  12.581
ATOM     68  H   SGB A 203      30.940  17.548  12.077
ATOM     69  H   ALA A 204      31.003  12.196  14.492
ATOM     70  H   ALA A 204      29.903  10.902  15.295
ATOM     71  N   ALA A 204      28.915  12.360  14.062
ATOM     72  H   ALA A 204      28.966  13.377  14.180
ATOM     73  C   ALA A 204      30.102  11.570  14.406
ATOM     74  H   ALA A 204      30.293  10.865  13.571
ATOM     75  H   GLN A 228      20.911   9.911  14.942
ATOM     76  C   GLN A 228      20.616  10.621  15.736
ATOM     77  H   GLN A 228      19.960  11.354  15.233
ATOM     78  H   GLN A 228      21.527  11.148  16.072
ATOM     79  C   GLN A 228      19.919   9.933  16.910
ATOM     80  H   GLN A 228      20.518   9.092  17.306
ATOM     81  H   GLN A 228      18.953   9.498  16.580
ATOM     82  C   GLN A 228      19.621  10.829  18.119
ATOM     83  O   GLN A 228      19.501  10.347  19.255
ATOM     84  N   GLN A 228      19.503  12.164  17.872
ATOM     85  H   GLN A 228      19.268  12.760  18.668
ATOM     86  H   GLN A 228      19.507  12.612  16.932
ATOM     87  H   SER A 229      22.055  11.557  11.371
ATOM     88  C   SER A 229      21.914  12.653  11.512
ATOM     89  H   SER A 229      22.436  13.174  10.685
ATOM     90  H   SER A 229      22.400  12.944  12.465
ATOM     91  O   SER A 229      20.554  13.050  11.559
ATOM     92  H   SER A 229      20.262  13.296  10.590
ATOM     93  H   GLU A 334      20.848  16.391   6.249
ATOM     94  C   GLU A 334      21.103  15.325   6.040
ATOM     95  H   GLU A 334      22.168  15.180   6.294
ATOM     96  H   GLU A 334      20.969  15.171   4.949
ATOM     97  C   GLU A 334      20.243  14.339   6.839
ATOM     98  H   GLU A 334      20.344  13.317   6.416
ATOM     99  H   GLU A 334      19.164  14.584   6.780
ATOM    100  C   GLU A 334      20.652  14.238   8.330
ATOM    101  O   GLU A 334      21.764  14.753   8.629
ATOM    102  O   GLU A 334      19.872  13.603   9.104
ATOM    103  H   HIS A 447      20.658  19.173  10.133
ATOM    104  C   HIS A 447      21.153  18.386  10.711
ATOM    105  H   HIS A 447      20.597  17.435  10.742
ATOM    106  C   HIS A 447      22.481  18.303   9.869
ATOM    107  H   HIS A 447      22.913  19.318   9.860
ATOM    108  H   HIS A 447      22.221  18.023   8.828
ATOM    109  C   HIS A 447      23.491  17.347  10.419
ATOM    110  C   HIS A 447      24.590  17.538  11.247
ATOM    111  H   HIS A 447      24.970  18.484  11.643
ATOM    112  N   HIS A 447      23.427  15.980  10.225
ATOM    113  H   HIS A 447      22.695  15.461   9.666
ATOM    114  C   HIS A 447      24.462  15.419  10.906
ATOM    115  H   HIS A 447      24.639  14.341  10.918
ATOM    116  N   HIS A 447      25.190  16.329  11.551
ATOM    117  C   HIS A 447      21.548  18.941  12.075
ATOM    118  O   HIS A 447      22.002  20.086  12.211
ATOM    119  N   GLY A 448      21.344  18.064  13.092
ATOM    120  H   GLY A 448      21.099  17.060  12.874
ATOM    121  C   GLY A 448      21.606  18.387  14.475
ATOM    122  H   GLY A 448      22.369  19.187  14.527
ATOM    123  H   GLY A 448      21.989  17.493  14.994
ATOM    124  C   GLY A 448      20.399  18.898  15.275
ATOM    125  O   GLY A 448      20.490  19.066  16.493
ATOM    126  N   TYR A 449      19.280  19.213  14.558
ATOM    127  H   TYR A 449      19.278  18.981  13.563
ATOM    128  C   TYR A 449      18.179  19.962  15.154
ATOM    129  H   TYR A 449      18.620  20.346  16.100
ATOM    130  H   TYR A 449      17.918  20.863  14.606
ATOM    131  C   TYR A 449      16.989  19.167  15.665
ATOM    132  O   TYR A 449      15.970  19.752  16.070
ATOM    133  N   GLU A 450      17.189  17.841  15.756
ATOM    134  H   GLU A 450      18.039  17.351  15.397
ATOM    135  C   GLU A 450      16.252  17.048  16.504
ATOM    136  H   GLU A 450      15.281  17.563  16.544
ATOM    137  C   GLU A 450      16.174  15.628  15.856
ATOM    138  H   GLU A 450      16.058  15.737  14.759
ATOM    139  H   GLU A 450      15.244  15.148  16.224
ATOM    140  C   GLU A 450      17.324  14.655  16.167
ATOM    141  H   GLU A 450      17.003  13.629  15.908
ATOM    142  H   GLU A 450      17.509  14.639  17.264
ATOM    143  C   GLU A 450      18.690  14.847  15.485
ATOM    144  O   GLU A 450      19.021  15.968  14.991
ATOM    145  O   GLU A 450      19.437  13.820  15.446
ATOM    146  H   GLU A 450      16.634  16.833  17.522
ATOM    147  O   HOH A2151      25.862  15.601  18.504
ATOM    148  H   HOH A2151      25.581  15.385  17.573
ATOM    149  H   HOH A2151      25.804  16.579  18.550
ATOM    150  O   HOH A2339      18.541  12.264  13.370
ATOM    151  H   HOH A2339      19.267  12.436  12.712
ATOM    152  H   HOH A2339      18.839  12.786  14.161
ATOM    153  O   HOH A2351      20.743  15.491  12.946
ATOM    154  H   HOH A2351      20.174  15.467  13.768
ATOM    155  H   HOH A2351      20.621  14.635  12.448
END
