# Supplementary material for: Can the results of quantum refinement be improved with a continuum-solvation model?
Source: Acta Crystallogr B Struct Sci Cryst Eng Mater. 2021 Nov 17;77(Pt 6):906–18. doi: 10.1107/S2052520621009574 (PMC8662944; doi:10.1107/S2052520621009574)
Supplement: Supplementary file 1 [file b-77-00906-sup1.tgz › structures/3.5-ache/P00_e4_qm.pdb]

REMARK VERSION:1.3
REMARK VERSION:1.3
REMARK VERSION:1.3
REMARK VERSION:1.3
REMARK VERSION:1.3
REMARK VERSION:1.3
REMARK VERSION:1.3
REMARK VERSION:1.3
REMARK VERSION:1.3
REMARK VERSION:1.3
REMARK Energies (QM/MM, QM+ptch, MM3) =   -3965.054022  -4207.394443    237.085302 H
REMARK /home/justin/snic2019-35-66/Justin/cosmo_proj/2y2v/comqum-x/P00/e4
REMARK Wed Aug 25 14:32:48 CEST 2021
ATOM      1  H   TYR A 119      28.442  12.774  21.549
ATOM      2  C   TYR A 119      28.325  13.666  20.902
ATOM      3  H   TYR A 119      27.233  13.800  20.746
ATOM      4  H   TYR A 119      28.642  14.577  21.423
ATOM      5  C   TYR A 119      29.006  13.537  19.545
ATOM      6  O   TYR A 119      30.027  12.855  19.379
ATOM      7  N   GLY A 120      28.437  14.296  18.567
ATOM      8  H   GLY A 120      27.520  14.774  18.695
ATOM      9  C   GLY A 120      29.092  14.522  17.306
ATOM     10  H   GLY A 120      28.345  14.490  16.493
ATOM     11  H   GLY A 120      29.812  13.697  17.146
ATOM     12  C   GLY A 120      29.898  15.836  17.293
ATOM     13  O   GLY A 120      30.276  16.411  18.317
ATOM     14  N   GLY A 121      30.228  16.270  16.039
ATOM     15  H   GLY A 121      29.757  15.843  15.233
ATOM     16  C   GLY A 121      31.234  17.300  15.820
ATOM     17  H   GLY A 121      31.669  17.542  16.803
ATOM     18  H   GLY A 121      30.786  18.235  15.421
ATOM     19  C   GLY A 121      32.376  16.886  14.866
ATOM     20  O   GLY A 121      33.493  17.410  14.943
ATOM     21  N   GLY A 122      32.026  15.966  13.933
ATOM     22  H   GLY A 122      31.069  15.597  13.923
ATOM     23  C   GLY A 122      32.874  15.492  12.852
ATOM     24  H   GLY A 122      33.110  16.308  12.137
ATOM     25  H   GLY A 122      32.324  14.700  12.315
ATOM     26  H   GLY A 122      33.839  15.073  13.198
ATOM     27  H   GLU A 202      24.615  11.493  17.468
ATOM     28  C   GLU A 202      24.333  11.934  16.521
ATOM     29  H   GLU A 202      23.702  11.247  15.932
ATOM     30  C   GLU A 202      23.510  13.153  17.066
ATOM     31  H   GLU A 202      24.176  13.767  17.696
ATOM     32  H   GLU A 202      22.725  12.728  17.724
ATOM     33  C   GLU A 202      22.850  14.034  16.005
ATOM     34  H   GLU A 202      22.061  14.653  16.478
ATOM     35  H   GLU A 202      22.308  13.434  15.250
ATOM     36  C   GLU A 202      23.818  14.998  15.302
ATOM     37  O   GLU A 202      24.877  15.341  15.912
ATOM     38  O   GLU A 202      23.492  15.405  14.140
ATOM     39  C   GLU A 202      25.559  12.385  15.767
ATOM     40  O   GLU A 202      26.598  12.808  16.276
ATOM     41  N   SGB A 203      25.424  12.248  14.408
ATOM     42  H   SGB A 203      24.555  11.884  14.021
ATOM     43  C   SGB A 203      26.469  12.657  13.481
ATOM     44  H   SGB A 203      26.106  12.394  12.473
ATOM     45  C   SGB A 203      27.746  11.776  13.670
ATOM     46  O   SGB A 203      27.656  10.562  13.464
ATOM     47  C   SGB A 203      26.595  14.172  13.531
ATOM     48  H   SGB A 203      27.165  14.545  14.395
ATOM     49  H   SGB A 203      25.597  14.644  13.549
ATOM     50  O   SGB A 203      27.245  14.567  12.270
ATOM     51  O   SGB A 203      29.442  15.142  13.562
ATOM     52  P   SGB A 203      28.648  15.361  12.284
ATOM     53  C   SGB A 203      29.413  14.833  10.744
ATOM     54  H   SGB A 203      28.700  14.998   9.916
ATOM     55  H   SGB A 203      30.329  15.424  10.564
ATOM     56  H   SGB A 203      29.666  13.759  10.813
ATOM     57  O   SGB A 203      28.206  16.899  12.057
ATOM     58  C   SGB A 203      28.916  18.002  12.737
ATOM     59  H   SGB A 203      29.138  17.658  13.762
ATOM     60  C   SGB A 203      27.925  19.131  12.756
ATOM     61  H   SGB A 203      28.357  20.009  13.272
ATOM     62  H   SGB A 203      27.657  19.429  11.724
ATOM     63  H   SGB A 203      27.005  18.834  13.295
ATOM     64  C   SGB A 203      30.202  18.335  11.990
ATOM     65  H   SGB A 203      29.980  18.613  10.942
ATOM     66  H   SGB A 203      30.705  19.187  12.485
ATOM     67  H   SGB A 203      30.907  17.484  11.999
ATOM     68  H   ALA A 204      31.000  12.191  14.485
ATOM     69  H   ALA A 204      29.899  10.901  15.294
ATOM     70  N   ALA A 204      28.907  12.362  14.067
ATOM     71  H   ALA A 204      28.918  13.355  14.306
ATOM     72  C   ALA A 204      30.095  11.569  14.405
ATOM     73  H   ALA A 204      30.274  10.866  13.567
ATOM     74  H   GLN A 228      20.911   9.913  14.943
ATOM     75  C   GLN A 228      20.618  10.623  15.737
ATOM     76  H   GLN A 228      19.967  11.359  15.230
ATOM     77  H   GLN A 228      21.529  11.148  16.076
ATOM     78  C   GLN A 228      19.912   9.938  16.907
ATOM     79  H   GLN A 228      20.502   9.090  17.304
ATOM     80  H   GLN A 228      18.942   9.513  16.575
ATOM     81  C   GLN A 228      19.621  10.835  18.118
ATOM     82  O   GLN A 228      19.502  10.352  19.255
ATOM     83  N   GLN A 228      19.505  12.169  17.871
ATOM     84  H   GLN A 228      19.289  12.768  18.670
ATOM     85  H   GLN A 228      19.525  12.621  16.933
ATOM     86  H   SER A 229      22.048  11.548  11.366
ATOM     87  C   SER A 229      21.887  12.639  11.500
ATOM     88  H   SER A 229      22.368  13.158  10.644
ATOM     89  H   SER A 229      22.394  12.966  12.433
ATOM     90  O   SER A 229      20.516  12.939  11.564
ATOM     91  H   SER A 229      20.241  13.315  10.665
ATOM     92  H   GLU A 334      20.852  16.391   6.242
ATOM     93  C   GLU A 334      21.112  15.329   6.023
ATOM     94  H   GLU A 334      22.185  15.196   6.249
ATOM     95  H   GLU A 334      20.957  15.180   4.933
ATOM     96  C   GLU A 334      20.282  14.333   6.833
ATOM     97  H   GLU A 334      20.418  13.307   6.431
ATOM     98  H   GLU A 334      19.196  14.541   6.767
ATOM     99  C   GLU A 334      20.677  14.276   8.328
ATOM    100  O   GLU A 334      21.797  14.813   8.613
ATOM    101  O   GLU A 334      19.899  13.673   9.110
ATOM    102  H   HIS A 447      20.652  19.170  10.138
ATOM    103  C   HIS A 447      21.137  18.387  10.724
ATOM    104  H   HIS A 447      20.575  17.441  10.771
ATOM    105  C   HIS A 447      22.441  18.298   9.852
ATOM    106  H   HIS A 447      22.885  19.306   9.831
ATOM    107  H   HIS A 447      22.168  18.006   8.820
ATOM    108  C   HIS A 447      23.450  17.338  10.386
ATOM    109  C   HIS A 447      24.605  17.572  11.102
ATOM    110  H   HIS A 447      25.060  18.503  11.434
ATOM    111  N   HIS A 447      23.333  15.960  10.267
ATOM    112  H   HIS A 447      22.555  15.417   9.694
ATOM    113  C   HIS A 447      24.377  15.377  10.861
ATOM    114  H   HIS A 447      24.559  14.306  10.931
ATOM    115  N   HIS A 447      25.166  16.338  11.368
ATOM    116  H   HIS A 447      26.042  16.165  11.867
ATOM    117  C   HIS A 447      21.556  18.971  12.074
ATOM    118  O   HIS A 447      22.038  20.111  12.163
ATOM    119  N   GLY A 448      21.334  18.131  13.108
ATOM    120  H   GLY A 448      21.112  17.091  12.946
ATOM    121  C   GLY A 448      21.623  18.452  14.485
ATOM    122  H   GLY A 448      22.358  19.279  14.530
ATOM    123  H   GLY A 448      22.056  17.566  14.979
ATOM    124  C   GLY A 448      20.406  18.915  15.296
ATOM    125  O   GLY A 448      20.489  19.072  16.515
ATOM    126  N   TYR A 449      19.284  19.219  14.576
ATOM    127  H   TYR A 449      19.292  18.994  13.580
ATOM    128  C   TYR A 449      18.177  19.964  15.163
ATOM    129  H   TYR A 449      18.608  20.354  16.111
ATOM    130  H   TYR A 449      17.918  20.863  14.609
ATOM    131  C   TYR A 449      16.987  19.166  15.667
ATOM    132  O   TYR A 449      15.966  19.749  16.072
ATOM    133  N   GLU A 450      17.190  17.840  15.757
ATOM    134  H   GLU A 450      18.040  17.348  15.395
ATOM    135  C   GLU A 450      16.252  17.047  16.504
ATOM    136  H   GLU A 450      15.281  17.565  16.545
ATOM    137  C   GLU A 450      16.172  15.629  15.854
ATOM    138  H   GLU A 450      16.050  15.742  14.757
ATOM    139  H   GLU A 450      15.244  15.147  16.225
ATOM    140  C   GLU A 450      17.326  14.661  16.156
ATOM    141  H   GLU A 450      17.009  13.635  15.888
ATOM    142  H   GLU A 450      17.512  14.636  17.252
ATOM    143  C   GLU A 450      18.696  14.857  15.475
ATOM    144  O   GLU A 450      19.024  15.975  14.971
ATOM    145  O   GLU A 450      19.442  13.833  15.455
ATOM    146  H   GLU A 450      16.634  16.832  17.522
ATOM    147  O   HOH A2151      25.845  15.567  18.433
ATOM    148  H   HOH A2151      25.498  15.358  17.501
ATOM    149  H   HOH A2151      25.781  16.543  18.494
ATOM    150  O   HOH A2339      18.546  12.262  13.383
ATOM    151  H   HOH A2339      19.277  12.444  12.726
ATOM    152  H   HOH A2339      18.843  12.792  14.168
ATOM    153  O   HOH A2351      21.005  15.549  13.088
ATOM    154  H   HOH A2351      20.338  15.486  13.833
ATOM    155  H   HOH A2351      21.903  15.328  13.495
END
