# Supplementary material for: Can the results of quantum refinement be improved with a continuum-solvation model?
Source: Acta Crystallogr B Struct Sci Cryst Eng Mater. 2021 Nov 17;77(Pt 6):906–18. doi: 10.1107/S2052520621009574 (PMC8662944; doi:10.1107/S2052520621009574)
Supplement: Supplementary file 1 [file b-77-00906-sup1.tgz › structures/3.5-ache/P03_vac_qm.pdb]

REMARK VERSION:1.3
REMARK VERSION:1.3
REMARK VERSION:1.3
REMARK VERSION:1.3
REMARK VERSION:1.3
REMARK VERSION:1.3
REMARK VERSION:1.3
REMARK VERSION:1.3
REMARK VERSION:1.3
REMARK VERSION:1.3
REMARK Energies (QM/MM, QM+ptch, MM3) =   -3964.911768  -4207.262169    237.363973 H
REMARK /home/justin/snic2019-35-66/Justin/cosmo_proj/2y2v/comqum-x/P03/e1
REMARK Thu Mar 18 08:46:12 CET 2021
ATOM      1  H   TYR A 119      28.445  12.773  21.548
ATOM      2  C   TYR A 119      28.330  13.664  20.902
ATOM      3  H   TYR A 119      27.240  13.795  20.735
ATOM      4  H   TYR A 119      28.644  14.575  21.423
ATOM      5  C   TYR A 119      29.026  13.524  19.549
ATOM      6  O   TYR A 119      30.029  12.826  19.386
ATOM      7  N   GLY A 120      28.465  14.298  18.572
ATOM      8  H   GLY A 120      27.587  14.819  18.736
ATOM      9  C   GLY A 120      29.126  14.528  17.316
ATOM     10  H   GLY A 120      28.397  14.469  16.487
ATOM     11  H   GLY A 120      29.863  13.712  17.183
ATOM     12  C   GLY A 120      29.912  15.854  17.300
ATOM     13  O   GLY A 120      30.280  16.441  18.316
ATOM     14  N   GLY A 121      30.238  16.282  16.036
ATOM     15  H   GLY A 121      29.775  15.844  15.231
ATOM     16  C   GLY A 121      31.244  17.308  15.816
ATOM     17  H   GLY A 121      31.674  17.552  16.800
ATOM     18  H   GLY A 121      30.799  18.244  15.411
ATOM     19  C   GLY A 121      32.389  16.893  14.865
ATOM     20  O   GLY A 121      33.506  17.407  14.939
ATOM     21  N   GLY A 122      32.029  15.968  13.932
ATOM     22  H   GLY A 122      31.062  15.618  13.907
ATOM     23  C   GLY A 122      32.873  15.494  12.854
ATOM     24  H   GLY A 122      33.116  16.308  12.137
ATOM     25  H   GLY A 122      32.321  14.703  12.316
ATOM     26  H   GLY A 122      33.839  15.074  13.199
ATOM     27  H   GLU A 202      24.617  11.490  17.461
ATOM     28  C   GLU A 202      24.335  11.929  16.509
ATOM     29  H   GLU A 202      23.702  11.239  15.926
ATOM     30  C   GLU A 202      23.512  13.156  17.033
ATOM     31  H   GLU A 202      24.167  13.768  17.679
ATOM     32  H   GLU A 202      22.702  12.754  17.669
ATOM     33  C   GLU A 202      22.875  14.037  15.952
ATOM     34  H   GLU A 202      22.053  14.644  16.385
ATOM     35  H   GLU A 202      22.373  13.462  15.155
ATOM     36  C   GLU A 202      23.848  15.013  15.340
ATOM     37  O   GLU A 202      24.873  15.420  15.883
ATOM     38  O   GLU A 202      23.452  15.421  14.127
ATOM     39  H   GLU A 202      24.106  16.047  13.716
ATOM     40  C   GLU A 202      25.562  12.390  15.752
ATOM     41  O   GLU A 202      26.572  12.862  16.268
ATOM     42  N   SGB A 203      25.425  12.263  14.390
ATOM     43  H   SGB A 203      24.615  11.769  14.019
ATOM     44  C   SGB A 203      26.480  12.632  13.449
ATOM     45  H   SGB A 203      26.115  12.329  12.453
ATOM     46  C   SGB A 203      27.756  11.758  13.663
ATOM     47  O   SGB A 203      27.669  10.543  13.480
ATOM     48  C   SGB A 203      26.618  14.147  13.420
ATOM     49  H   SGB A 203      27.114  14.557  14.314
ATOM     50  H   SGB A 203      25.639  14.624  13.292
ATOM     51  O   SGB A 203      27.372  14.439  12.216
ATOM     52  O   SGB A 203      29.455  15.164  13.554
ATOM     53  P   SGB A 203      28.664  15.371  12.263
ATOM     54  C   SGB A 203      29.464  14.872  10.720
ATOM     55  H   SGB A 203      28.747  15.035   9.896
ATOM     56  H   SGB A 203      30.366  15.488  10.551
ATOM     57  H   SGB A 203      29.738  13.803  10.772
ATOM     58  O   SGB A 203      28.279  16.908  12.009
ATOM     59  C   SGB A 203      28.900  17.997  12.761
ATOM     60  H   SGB A 203      29.078  17.641  13.791
ATOM     61  C   SGB A 203      27.880  19.102  12.742
ATOM     62  H   SGB A 203      28.254  19.983  13.300
ATOM     63  H   SGB A 203      27.660  19.405  11.701
ATOM     64  H   SGB A 203      26.937  18.762  13.205
ATOM     65  C   SGB A 203      30.221  18.393  12.101
ATOM     66  H   SGB A 203      30.047  18.682  11.047
ATOM     67  H   SGB A 203      30.667  19.252  12.638
ATOM     68  H   SGB A 203      30.950  17.563  12.139
ATOM     69  H   ALA A 204      31.000  12.195  14.491
ATOM     70  H   ALA A 204      29.901  10.902  15.295
ATOM     71  N   ALA A 204      28.913  12.359  14.059
ATOM     72  H   ALA A 204      28.939  13.366  14.244
ATOM     73  C   ALA A 204      30.097  11.570  14.406
ATOM     74  H   ALA A 204      30.282  10.862  13.571
ATOM     75  H   GLN A 228      20.910   9.911  14.941
ATOM     76  C   GLN A 228      20.613  10.622  15.734
ATOM     77  H   GLN A 228      19.959  11.350  15.221
ATOM     78  H   GLN A 228      21.522  11.149  16.077
ATOM     79  C   GLN A 228      19.907   9.936  16.904
ATOM     80  H   GLN A 228      20.491   9.083  17.300
ATOM     81  H   GLN A 228      18.935   9.519  16.566
ATOM     82  C   GLN A 228      19.618  10.827  18.122
ATOM     83  O   GLN A 228      19.499  10.346  19.254
ATOM     84  N   GLN A 228      19.515  12.168  17.873
ATOM     85  H   GLN A 228      19.280  12.755  18.674
ATOM     86  H   GLN A 228      19.501  12.622  16.934
ATOM     87  H   SER A 229      22.053  11.558  11.369
ATOM     88  C   SER A 229      21.908  12.656  11.507
ATOM     89  H   SER A 229      22.433  13.172  10.678
ATOM     90  H   SER A 229      22.398  12.949  12.459
ATOM     91  O   SER A 229      20.555  13.052  11.558
ATOM     92  H   SER A 229      20.254  13.282  10.588
ATOM     93  H   GLU A 334      20.849  16.391   6.249
ATOM     94  C   GLU A 334      21.105  15.325   6.040
ATOM     95  H   GLU A 334      22.169  15.184   6.301
ATOM     96  H   GLU A 334      20.976  15.174   4.946
ATOM     97  C   GLU A 334      20.246  14.337   6.838
ATOM     98  H   GLU A 334      20.348  13.315   6.415
ATOM     99  H   GLU A 334      19.166  14.579   6.782
ATOM    100  C   GLU A 334      20.658  14.239   8.334
ATOM    101  O   GLU A 334      21.764  14.778   8.623
ATOM    102  O   GLU A 334      19.888  13.592   9.098
ATOM    103  H   HIS A 447      20.658  19.171  10.133
ATOM    104  C   HIS A 447      21.152  18.383  10.712
ATOM    105  H   HIS A 447      20.597  17.432  10.742
ATOM    106  C   HIS A 447      22.482  18.298   9.872
ATOM    107  H   HIS A 447      22.914  19.314   9.871
ATOM    108  H   HIS A 447      22.226  18.019   8.830
ATOM    109  C   HIS A 447      23.490  17.341  10.421
ATOM    110  C   HIS A 447      24.590  17.533  11.249
ATOM    111  H   HIS A 447      24.963  18.480  11.648
ATOM    112  N   HIS A 447      23.429  15.975  10.223
ATOM    113  H   HIS A 447      22.696  15.455   9.657
ATOM    114  C   HIS A 447      24.465  15.417  10.902
ATOM    115  H   HIS A 447      24.643  14.339  10.912
ATOM    116  N   HIS A 447      25.194  16.325  11.550
ATOM    117  C   HIS A 447      21.549  18.945  12.077
ATOM    118  O   HIS A 447      22.011  20.083  12.205
ATOM    119  N   GLY A 448      21.335  18.067  13.095
ATOM    120  H   GLY A 448      21.089  17.061  12.877
ATOM    121  C   GLY A 448      21.604  18.389  14.476
ATOM    122  H   GLY A 448      22.365  19.192  14.520
ATOM    123  H   GLY A 448      21.988  17.495  14.994
ATOM    124  C   GLY A 448      20.401  18.901  15.285
ATOM    125  O   GLY A 448      20.495  19.079  16.497
ATOM    126  N   TYR A 449      19.278  19.210  14.562
ATOM    127  H   TYR A 449      19.278  18.955  13.574
ATOM    128  C   TYR A 449      18.177  19.960  15.155
ATOM    129  H   TYR A 449      18.620  20.339  16.101
ATOM    130  H   TYR A 449      17.917  20.863  14.606
ATOM    131  C   TYR A 449      16.980  19.171  15.666
ATOM    132  O   TYR A 449      15.964  19.754  16.069
ATOM    133  N   GLU A 450      17.185  17.841  15.753
ATOM    134  H   GLU A 450      18.035  17.352  15.391
ATOM    135  C   GLU A 450      16.252  17.049  16.502
ATOM    136  H   GLU A 450      15.283  17.570  16.546
ATOM    137  C   GLU A 450      16.172  15.630  15.852
ATOM    138  H   GLU A 450      16.058  15.743  14.755
ATOM    139  H   GLU A 450      15.239  15.149  16.216
ATOM    140  C   GLU A 450      17.319  14.652  16.155
ATOM    141  H   GLU A 450      17.003  13.632  15.865
ATOM    142  H   GLU A 450      17.493  14.609  17.253
ATOM    143  C   GLU A 450      18.695  14.854  15.487
ATOM    144  O   GLU A 450      19.012  15.971  14.979
ATOM    145  O   GLU A 450      19.450  13.835  15.475
ATOM    146  H   GLU A 450      16.634  16.833  17.521
ATOM    147  O   HOH A2151      25.854  15.596  18.495
ATOM    148  H   HOH A2151      25.575  15.367  17.565
ATOM    149  H   HOH A2151      25.612  16.541  18.586
ATOM    150  O   HOH A2339      18.529  12.241  13.395
ATOM    151  H   HOH A2339      19.223  12.402  12.704
ATOM    152  H   HOH A2339      18.849  12.796  14.150
ATOM    153  O   HOH A2351      20.769  15.485  12.966
ATOM    154  H   HOH A2351      20.144  15.490  13.747
ATOM    155  H   HOH A2351      20.599  14.659  12.434
END
